# Supplementary material for: Degradomic Identification of Membrane Type 1-Matrix Metalloproteinase as an ADAMTS9 and ADAMTS20 Substrate
Source: Mol Cell Proteomics. 2023 May 9;22(6):100566. doi: 10.1016/j.mcpro.2023.100566 (PMC10267602; doi:10.1016/j.mcpro.2023.100566)
Supplement: Supplemental File S1 [file mmc1.xlsx]

## Sheet: Sheet1
Peptides and the deduced cleavage sites (determined by an N-terminal label) that were significantly more abundant in the conditioned medium. Quantitation ("Abundance") values are shown from either the wild-type RPE1 cells (labeled as "Control"/"light") or the ADAMTS9 knockout RPE-1 D12 cells (labeled as "Sample"/"heavy"). Normalized abundance values were calculated using Proteome Discoverer's lab…
Sequence	Annotated Sequence	Marked as	-Log Welch's T-test p-value WT/D12	Welch's T-test q-value Wild-type_D12	Welch's T-test Difference WT/D12	Welch's T-test Test statistic Wild-type_D12	Master Protein Accessions	Gene name	Label	Charge (by Search Engine): Sequest HT	# PSMs	Modifications	Abundances (Normalized): F1: Light, Control, 1	Abundances (Normalized): F2: Light, Control, 2	Abundances (Normalized): F3: Light, Control, 3	Abundances (Normalized): F1: Heavy, Sample, 1	Abundances (Normalized): F2: Heavy, Sample, 2	Abundances (Normalized): F3: Heavy, Sample, 3	# Missed Cleavages	Precursor Quan Result ID	Qvality q-value	SVM_Score	Modifications (all possible sites)	Deltam/z [Da] (by Search Engine): Sequest HT	PD file
KESLDVYELDAKQGR	[R].KESLDVYELDAKQGR.[W]		2.15029	0.0148217	-0.546084	-11.8258	Q13510	ASAH1	ASAH1 299-313	3	2	Dimethyl:2H(4)13C(2) [K];1xDimethyl:2H(4)13C(2) [N-Term]	23.0321	22.4766	21.9932	23.5218	22.9876	22.6308	2	107	0.00537167	0.123	Dimethyl:2H(4)13C(2) [K]; 1xDimethyl:2H(4)13C(2) [N-Term]	4e-05	TS9CM_PreTAILS
LVASNLNLKPGECLR	[G].LVASNLNLKPGECLR.[V]	Matrix/secreted	2.78484	0.00702007	0.687442	24.6539	P09382	LGALS1	LGALS1 5-19	3	4	1xCarbamidomethyl [C13];1xDimethyl [K9];1xDimethyl [N-Term]	24.2638	24.2827	24.2514	23.5777	23.5463	23.6116	0	227	0.000606939	0.552	1xCarbamidomethyl [C13]; 1xDimethyl [K9]; 1xDimethyl [N-Term]	0.00037	TS9CM_PreTAILS
QKSEPLIGR	[N].QKSEPLIGR.[K]	Matrix/secreted	3.40542	0.00400272	-2.30541	-50.4173	P02751-15;P02751	FN1	FN1 2071-2079	2	3	1xGln->pyro-Glu [N-Term];1xDimethyl [K2]	24.7305	24.419	24.722	26.9461	26.7844	27.0572	1	268	0.00194524	0.227	1xGln->pyro-Glu [N-Term]; 1xDimethyl [K2]	0.00015	TS9CM_PreTAILS
QIGDSWEKYVHGVR	[Y].QIGDSWEKYVHGVR.[Y]	Matrix/secreted	3.06201	0.00554063	-2.34515	-33.9409	P02751-15;P02751	FN1	FN1 571-584	3	3	1xGln->pyro-Glu [N-Term];1xDimethyl:2H(4)13C(2) [K8]	19.8551	19.6189	19.2685	22.1255	22.1021	21.5503	1	278	0.000765303	0.372	1xGln->pyro-Glu [N-Term]; 1xDimethyl:2H(4)13C(2) [K8]	0.00015	TS9CM_PreTAILS
RQLSSGVSEIR	[S].RQLSSGVSEIR.[H]		2.61549	0.00814802	2.15738	20.2748	P04792	HSPB1	HSPB1 79-89	3	1	1xDimethyl [N-Term]	22.0933	21.9894	21.8702	19.7366	19.8672	19.877	1	294	0.00740509	0.088	1xDimethyl [N-Term]	-9e-05	TS9CM_PreTAILS
ANIPLLLYPQDGPR	[M].ANIPLLLYPQDGPR.[S]		2.61336	0.00814802	-0.459779	-20.225	P07602	PSAP	PSAP 173-186	2	2	1xDimethyl:2H(4)13C(2) [N-Term]	20.2857	20.3728	20.4659	20.715	20.8187	20.9701	0	34	0.00137232	0.281	1xDimethyl:2H(4)13C(2) [N-Term]	0.00022	TS9CM_PreTAILS
ARPGPEPAPATDER	[L].ARPGPEPAPATDER.[D]		1.61776	0.0349306	0.887716	6.32287	Q15149	PLEC	PLEC 164-177	3	1	1xDimethyl [N-Term]	19.7988	19.5243	19.652	18.6457	18.8487	18.8175	0	38	0.00211216	0.19	1xDimethyl [N-Term]	0.00039	TS9CM_PreTAILS
GADETSEKEQQEAIEHIDEVQNEIDR	[D].GADETSEKEQQEAIEHIDEVQNEIDR.[L]		1.91469	0.0212524	1.10075	8.9816	Q01105-2	SET	SET 19-44	3	3	1xDimethyl:2H(4)13C(2) [K8];1xDimethyl:2H(4)13C(2) [N-Term]	23.0784	23.0108	23.1549	21.744	21.9627	22.2352	1	71	0.000606939	0.481	1xDimethyl:2H(4)13C(2) [K8]; 1xDimethyl:2H(4)13C(2) [N-Term]	-0.00083	TS9CM_PreTAILS
KAGTQIENIEEDFR	[R].KAGTQIENIEEDFR.[ND]		2.46432	0.00973214	2.27815	17.0232	P12814;P35609	ACTN1	ACTN1 47-60	2	5	1xDimethyl [N-Term];1xDimethyl [K1]	23.3326	23.2813	22.7825	20.7968	21.0694	20.6958	1	82	0.000606939	0.909	1xDimethyl [N-Term]; 1xDimethyl [K1]	0.00033	TS9CM_PreTAILS
KAQPAQPADEPAEKADEPMEH	[R].KAQPAQPADEPAEKADEPMEH.[-]		1.56914	0.0382999	0.744102	5.96544	P25786	PSMA1	PSMA1 243-263	3	4	Dimethyl [K];1xDimethyl [N-Term]	20.7515	21.2457	20.9589	20.0787	20.2589	20.3861	2	86	0.000606939	0.927	Dimethyl [K]; 1xDimethyl [N-Term]	-0.00034	TS9CM_PreTAILS
KDGNASGTTLLEALDCILPPTRPTDKPLR	[R].KDGNASGTTLLEALDCILPPTRPTDKPLR.[L]		3.43331	0.00400272	2.74741	52.0637	P68104	EEF1A1	EEF1A1 219-247	4	5	1xCarbamidomethyl [C16];Dimethyl [K];1xDimethyl [N-Term]	25.9675	25.3616	26.3024	23.2135	22.5263	23.6495	1	94	0.000606939	0.605	1xCarbamidomethyl [C16]; Dimethyl [K]; 1xDimethyl [N-Term]	0.00338	TS9CM_PreTAILS
AAKFDGILGMAYPR	[I].AAKFDGILGMAYPR.[I]	Matrix/secreted	1.7801	0.0263819	0.817698	7.66642	P07339	CTSD	CTSD 192-205	3	3	1xDimethyl [K3];1xDimethyl [N-Term]	20.2764	20.4044	20.3096	19.5898	19.6669	19.2806	1	1	0.000765303	0.387	1xDimethyl [K3]; 1xDimethyl [N-Term]	-3e-05	TS9CM_PreTAILS
ALKGTNESLER	[D].ALKGTNESLER.[Q]		2.29913	0.0122994	1.16767	14.0581	P08670	VIM	VIM 332-342	2	3	1xDimethyl [K3];1xDimethyl [N-Term]	22.7496	23.9023	23.4094	21.4163	22.8067	22.3353	1	30	0.00161839	0.266	1xDimethyl [K3]; 1xDimethyl [N-Term]	3e-05	TS9CM_PreTAILS
CEVDALKGTNESLER	[T].CEVDALKGTNESLER.[Q]		2.77372	0.00702007	0.861502	24.3393	P08670	VIM	VIM 328-342	3	1	1xCarbamidomethyl [C1];1xDimethyl:2H(4)13C(2) [K7];1xDimethyl:2H(4)13C(2) [N-Term]	23.5832	23.3294	23.4069	22.7413	22.517	22.4767	1	50	0.0071134	0.096	1xCarbamidomethyl [C1]; 1xDimethyl:2H(4)13C(2) [K7]; 1xDimethyl:2H(4)13C(2) [N-Term]	0.00014	TS9CM_PreTAILS
DAPQDFHPDR	[R].DAPQDFHPDR.[V]		2.38078	0.0108342	1.01259	15.4536	P21333	FLNA	FLNA 665-674	3	1	1xDimethyl [N-Term]	22.2812	22.125	22.1753	21.2085	21.0416	21.2936	0	56	0.00576717	0.119	1xDimethyl [N-Term]	0.00023	TS9CM_PreTAILS
FMANIPLLLYPQDGPR	[P].FMANIPLLLYPQDGPR.[S]		3.4037	0.00400272	0.590722	50.3176	P07602	PSAP	PSAP 171-186	3	7	1xDimethyl:2H(4)13C(2) [N-Term]	23.7268	23.8234	24.0932	23.1206	23.2252	23.5255	0	66	0.000606939	0.5	1xDimethyl:2H(4)13C(2) [N-Term]	0.00126	TS9CM_PreTAILS
FMANIPLLLYPQDGPR	[P].FMANIPLLLYPQDGPR.[S]		2.12057	0.0154295	0.630683	11.4237	P07602	PSAP	PSAP 171-186	3	6	1xOxidation [M2];1xDimethyl [N-Term]	22.5301	22.1109	22.5612	21.8157	21.5844	21.9102	0	67	0.000606939	0.525	1xOxidation [M2]; 1xDimethyl [N-Term]	-0.00038	TS9CM_PreTAILS
FQSDIGPYQSGR	[S].FQSDIGPYQSGR.[F]	Matrix/secreted	3.02046	0.00555078	-1.61877	-32.3534	Q8N474	SFRP1	SFRP1 39-50	2	3	1xDimethyl [N-Term]	23.6868	23.4713	23.1443	25.2058	25.1336	24.8194	0	68	0.000765303	0.334	1xDimethyl [N-Term]	0.00064	TS9CM_PreTAILS
FVAASYDIRGN	[K].FVAASYDIRGN.[F]		2.08307	0.0161883	4.11571	10.9354	Q5HYA8	TMEM67	TMEM67 332-342	2	1	1xDeamidated [N11];1xDimethyl [N-Term]	22.1487	22.0475	22.2353	17.2805	18.3269	18.4769	1	70	0.00786217	0.08	1xDeamidated [N11]; 1xDimethyl [N-Term]	9e-05	TS9CM_PreTAILS
KDLYANTVLSGGTTMYPGIADR	[R].KDLYANTVLSGGTTMYPGIADR.[M]		4.11473	0.00310921	2.67006	114.114	P60709;P63261	ACTB	ACTB 291-312	2	2	1xDimethyl:2H(4)13C(2) [N-Term]	26.1074	26.4127	26.4113	23.3972	23.7419	23.7822	1	98	0.000606939	0.79	1xDimethyl:2H(4)13C(2) [N-Term]	0.00063	TS9CM_PreTAILS
KFAADAVKLER	[R].KFAADAVKLER.[M]		3.21137	0.00467463	-4.01912	-40.3165	P37837	TALDO1	TALDO1 314-324	3	2	Dimethyl:2H(4)13C(2) [K];1xDimethyl:2H(4)13C(2) [N-Term]	20.4282	20.1215	20.0576	24.2921	24.1099	24.2627	2	108	0.000765303	0.387	Dimethyl:2H(4)13C(2) [K]; 1xDimethyl:2H(4)13C(2) [N-Term]	9e-05	TS9CM_PreTAILS
KHEAFESDLAAHQDR	[RK].KHEAFESDLAAHQDR.[V]		1.63854	0.0334657	0.276498	6.48156	P12814;P35609;O43707	ACTN1	ACTN1 436-450	3	5	1xDimethyl:2H(4)13C(2) [N-Term];1xDimethyl:2H(4)13C(2) [K1]	24.4649	24.2386	24.2055	24.1509	23.9146	24.0141	1	128	0.000606939	1.321	1xDimethyl:2H(4)13C(2) [N-Term]; 1xDimethyl:2H(4)13C(2) [K1]	0.00034	TS9CM_PreTAILS
KLVIIESDLER	[R].KLVIIESDLER.[A]		2.81504	0.00692109	3.52622	25.5282	P09493-5	TPM1	TPM1 132-142	2	6	1xDimethyl [N-Term];1xDimethyl [K1]	22.5596	22.2435	22.085	18.7639	18.9048	18.6407	1	162	0.000765303	0.369	1xDimethyl [N-Term]; 1xDimethyl [K1]	0.00022	TS9CM_PreTAILS
KPLENLGMTDMFR	[R].KPLENLGMTDMFR.[Q]	Matrix/secreted	2.58908	0.00841143	-0.401463	-19.6654	P05121	SERPINE1	SERPINE1 311-323	3	7	1xDimethyl [N-Term];1xDimethyl [K1]	23.8087	24.2136	24.302	24.1759	24.6515	24.7012	0	169	0.000606939	0.87	1xDimethyl [N-Term]; 1xDimethyl [K1]	-0.00022	TS9CM_PreTAILS
LLLYPQDGPR	[P].LLLYPQDGPR.[S]		2.52669	0.00899914	-0.575991	-18.2969	P07602	PSAP	PSAP 177-186	2	2	1xDimethyl [N-Term]	23.3204	22.9953	22.7007	23.8352	23.5892	23.32	0	221	0.00436186	0.14	1xDimethyl [N-Term]	0.00018	TS9CM_PreTAILS
MDKSELVQKAK	[-T].MDKSELVQKAK.[L]		2.92337	0.00610204	1.22816	28.9267	P31946	YWHAB	YWHAB 3-13	3	2	1xAcetyl [N-Term];3xDimethyl:2H(4)13C(2) [K3;K9;K11]	23.3952	23.2727	23.3851	22.0821	22.0858	22.2006	2	236	0.00194524	0.225	1xAcetyl [N-Term]; 3xDimethyl:2H(4)13C(2) [K3; K9; K11]	0.00011	TS9CM_PreTAILS
RTNEKVELQELNDR	[T].RTNEKVELQELNDR.[F]		1.99764	0.0185081	0.841064	9.89746	P08670	VIM	VIM 100-113	3	1	1xDimethyl:2H(4)13C(2) [K5];1xDimethyl:2H(4)13C(2) [N-Term]	22.8547	22.9294	23.1262	21.8495	22.2085	22.3291	2	295	0.00426521	0.146	1xDimethyl:2H(4)13C(2) [K5]; 1xDimethyl:2H(4)13C(2) [N-Term]	0.00014	TS9CM_PreTAILS
SAPLAAGCPDR	[R].SAPLAAGCPDR.[C]	Matrix/secreted	2.94252	0.00601382	-1.04893	-29.5726	Q92743	HTRA1	HTRA1 30-40	2	3	1xCarbamidomethyl [C8];1xDimethyl:2H(4)13C(2) [N-Term]	23.2081	23.308	23.2691	24.1862	24.3961	24.3496	0	296	0.000606939	0.67	1xCarbamidomethyl [C8]; 1xDimethyl:2H(4)13C(2) [N-Term]	4e-05	TS9CM_PreTAILS
SGAQASSTPLSPTR	[R].SGAQASSTPLSPTR.[I]		3.50873	0.00400272	0.806632	56.7887	P02545-2;P02545	LMNA	LMNA 12-25	2	3	1xDimethyl:2H(4)13C(2) [N-Term]	22.6548	22.4506	22.2764	21.8664	21.6537	21.4418	0	300	0.000606939	1.055	1xDimethyl:2H(4)13C(2) [N-Term]	-4e-05	TS9CM_PreTAILS
VAPEEHPVLLTEAPLNPKANR	[R].VAPEEHPVLLTEAPLNPKANR.[E]		2.08359	0.0161883	2.827	10.942	P60709;P63261	ACTB	ACTB 96-116	4	2	1xDimethyl [K18];1xDimethyl [N-Term]	21.3463	21.5613	21.222	18.8619	18.228	18.5587	1	331	0.00137232	0.296	1xDimethyl [K18]; 1xDimethyl [N-Term]	0.00057	TS9CM_PreTAILS
VELQELNDR	[K].VELQELNDR.[F]		3.07195	0.00554063	0.856729	34.3318	P08670	VIM	VIM 105-113	2	1	1xDimethyl:2H(4)13C(2) [N-Term]	24.9873	25.1418	24.9054	24.0838	24.2934	24.0872	0	333	0.00584268	0.116	1xDimethyl:2H(4)13C(2) [N-Term]	0.00073	TS9CM_PreTAILS
SIVVSPILIPENQR	[R].SIVVSPILIPENQR.[Q]		2.10368	0.0157523	-0.580087	-11.2012	P55290	CDH13	CDH13 139-152	2	1	1xDimethyl:2H(4)13C(2) [N-Term]	21.8068	21.6639	21.7805	22.2983	22.3347	22.3584	0	797	0.00893446	0.017	1xDimethyl:2H(4)13C(2) [N-Term]	0.00023	TS9CM_TAILS
ISVGYVDDTQFVR	[F].ISVGYVDDTQFVR.[F]		2.05925	0.0167536	4.63744	10.6358	P01889	HLA-B	HLA-B 47-59	2	1	1xDimethyl:2H(4)13C(2) [N-Term]	22.4553	22.5075	22.2367	18.0263	18.4992	16.7617	0	465	0.00789448	0.019	1xDimethyl:2H(4)13C(2) [N-Term]	-0.00076	TS9CM_TAILS
DQATPTSPIR	[A].DQATPTSPIR.[V]		2.45955	0.00977031	3.72696	16.9295	P21333	FLNA	FLNA 854-863	2	1	1xDimethyl [N-Term]	21.0661	20.8407	20.8803	17.7671	16.81	17.0291	0	243	0.00739436	0.032	1xDimethyl [N-Term]	-0.00029	TS9CM_TAILS
EDLQELNDR	[K].EDLQELNDR.[L]		1.84575	0.0238977	-0.263739	-8.28307	P02545	LMNA	LMNA 33-41	2	2	1xDimethyl:2H(4)13C(2) [N-Term]	19.9286	20.015	20.0536	20.1299	20.2988	20.3596	0	268	0.00739436	0.025	1xDimethyl:2H(4)13C(2) [N-Term]	-0.00014	TS9CM_TAILS
EIAVQNPLVSER	[Q].EIAVQNPLVSER.[L]		1.9879	0.0188081	1.77996	9.78541	Q96FW1	OTUB1	OTUB1 40-51	2	1	1xDimethyl [N-Term]	19.7845	19.0923	18.8893	18.1588	16.9499	17.3175	0	287	0.00739436	0.023	1xDimethyl [N-Term]	0.00106	TS9CM_TAILS
ELSYSLR	[A].ELSYSLR.[G]		2.82088	0.00692109	-1.09482	-25.701	O00462	MANBA	MANBA 20-26	2	1	1xDimethyl [N-Term]	23.0927	22.8939	23.5087	24.1025	24.0367	24.6404	0	292	0.00739436	0.03	1xDimethyl [N-Term]	0.00072	TS9CM_TAILS
ESAVTGYR	[P].ESAVTGYR.[V]	Matrix/secreted	3.94878	0.00310921	-3.14021	-94.2654	P02751-15;P02751	FN1	FN1 931-938	2	1	1xDimethyl:2H(4)13C(2) [N-Term]	17.882	17.4222	18.2918	21.088	20.5207	21.4079	0	299	0.00739436	0.024	1xDimethyl:2H(4)13C(2) [N-Term]	5e-05	TS9CM_TAILS
GIGEPQSPSR	[Q].GIGEPQSPSR.[R]		2.58016	0.00843918	-0.781729	-19.4635	Q96C19	EFHD2	EFHD2 68-77	2	1	1xDimethyl [N-Term]	19.5278	19.2885	19.508	20.2305	20.0975	20.3416	0	359	0.00739436	0.03	1xDimethyl [N-Term]	0.00013	TS9CM_TAILS
GVQSVMGSR	[G].GVQSVMGSR.[L]		1.49471	0.0433298	1.47497	5.4542	O60664	PLIN3	PLIN3 172-180	2	1	1xDimethyl [N-Term]	18.4883	18.7913	18.3482	17.1027	16.8097	17.2905	0	381	0.00739436	0.028	1xDimethyl [N-Term]	-0.00051	TS9CM_TAILS
HPPSYVAHLASDFGVR	[H].HPPSYVAHLASDFGVR.[V]	Matrix/secreted	1.75162	0.0276017	2.06193	7.41272	P05121	SERPINE1	SERPINE1 26-41	3	1	1xDimethyl [N-Term]	19.7081	20.4736	19.5344	18.0621	17.8838	17.5844	0	389	0.00739436	0.022	1xDimethyl [N-Term]	0.00017	TS9CM_TAILS
IQLPGTSGQQPSVGQQMIFEEHGFR	[G].IQLPGTSGQQPSVGQQMIFEEHGFR.[R]	Matrix/secreted	2.57061	0.00844302	0.594777	19.2499	P02751-15;P02751	FN1	FN1 2125-2149	3	1	1xDimethyl [N-Term]	21.927	21.802	21.8855	21.2973	21.1805	21.3524	0	448	0.00739436	0.026	1xDimethyl [N-Term]	-4e-05	TS9CM_TAILS
MFTEDLKLPASFDAR	[V].MFTEDLKLPASFDAR.[E]	Matrix/secreted	2.17485	0.0144194	-1.53276	-12.1685	P07858	CTSB	CTSB 73-87	3	1	1xDimethyl [K7];1xDimethyl [N-Term]	20.579	20.7393	21.1805	22.3549	22.2076	22.5345	1	538	0.00739436	0.032	1xDimethyl [K7]; 1xDimethyl [N-Term]	-0.00014	TS9CM_TAILS
QILDEAGKVGELCAGKER	[R].QILDEAGKVGELCAGKER.[R]		2.97533	0.00579959	1.57468	30.7128	P18206	VCL	VCL 301-318	3	1	1xCarbamidomethyl [C13];1xGln->pyro-Glu [N-Term];2xDimethyl:2H(4)13C(2) [K8;K16]	23.9112	23.6977	23.7815	22.4017	22.159	22.1057	2	658	0.00739436	0.024	1xCarbamidomethyl [C13]; 1xGln->pyro-Glu [N-Term]; 2xDimethyl:2H(4)13C(2) [K8; K16]	-0.00025	TS9CM_TAILS
SRPQAPITGYR	[W].SRPQAPITGYR.[I]	Matrix/secreted	2.79539	0.00701283	-2.49315	-24.956	P02751-15;P02751	FN1	FN1 832-842	3	2	1xDimethyl:2H(4)13C(2) [N-Term]	20.7592	20.622	20.3229	23.3581	22.9155	22.91	0	821	0.00739436	0.026	1xDimethyl:2H(4)13C(2) [N-Term]	0.00016	TS9CM_TAILS
SVPISDTIIPAVPPPTDLR	[E].SVPISDTIIPAVPPPTDLR.[F]	Matrix/secreted	2.74176	0.00702007	-2.37769	-23.458	P02751	FN1	FN1 1256-1274	3	1	1xDimethyl:2H(4)13C(2) [N-Term]	19.2777	19.6622	19.8683	21.8527	21.9008	22.1877	0	860	0.00739436	0.022	1xDimethyl:2H(4)13C(2) [N-Term]	-0.00038	TS9CM_TAILS
TNIGPDTMR	[F].TNIGPDTMR.[V]	Matrix/secreted	2.69421	0.00739708	-2.81233	-22.2047	P02751-15;P02751	FN1	FN1 1367-1375	2	1	1xOxidation [M8];1xDimethyl [N-Term]	18.138	17.9468	18.548	21.1954	20.6923	21.1822	0	906	0.00739436	0.022	1xOxidation [M8]; 1xDimethyl [N-Term]	-4e-05	TS9CM_TAILS
TTMYPGIADR	[G].TTMYPGIADR.[M]		2.14698	0.0148217	2.09076	11.7804	P60709;P63261	ACTB	ACTB 303-312	2	2	1xDimethyl [N-Term]	21.3714	21.3812	21.5586	19.3331	18.9601	19.7456	0	917	0.00739436	0.024	1xDimethyl [N-Term]	-0.00016	TS9CM_TAILS
TTNEGVMYR	[C].TTNEGVMYR.[I]	Matrix/secreted	2.40176	0.0105813	-4.83454	-15.8339	P02751-15;P02751	FN1	FN1 471-479	2	1	1xOxidation [M7];1xDimethyl:2H(4)13C(2) [N-Term]	17.565	16.8768	16.4272	22.0517	21.4505	21.8703	0	918	0.00739436	0.028	1xOxidation [M7]; 1xDimethyl:2H(4)13C(2) [N-Term]	-6e-05	TS9CM_TAILS
YISPDQLADLYKSF	[R].YISPDQLADLYKSF.[I]		2.2801	0.0125153	2.41848	13.7511	P06733	ENO1	ENO1 270-283	2	1	1xDimethyl [K12];1xDimethyl [N-Term]	20.2774	20.0356	19.8755	18.113	17.2794	17.5407	1	984	0.00703621	0.034	1xDimethyl [K12]; 1xDimethyl [N-Term]	0.00062	TS9CM_TAILS
ADTLDPALLR	[R].ADTLDPALLR.[P]		3.042	0.00554063	2.72579	33.167	P43686	PSMC4	PSMC4 314-323	2	2	1xDimethyl [N-Term]	20.8776	20.4083	20.5647	18.1426	17.8293	17.7014	0	62	0.00648879	0.04	1xDimethyl [N-Term]	-0.00029	TS9CM_TAILS
FIQAYEEVR	[D].FIQAYEEVR.[E]		4.37129	0.00310921	1.96604	153.332	Q15149-9	PLEC	PLEC 11-19	2	2	1xDimethyl [N-Term]	23.5095	23.3746	23.5453	21.5361	21.4335	21.5617	0	314	0.00648879	0.038	1xDimethyl [N-Term]	9e-05	TS9CM_TAILS
KDLYANTVLSGGTTMYPGIADR	[R].KDLYANTVLSGGTTMYPGIADR.[M]		1.77952	0.0263819	1.97739	7.66117	P60709;P63261	ACTB	ACTB 291-312	2	1	1xDeamidated [N6];1xDimethyl [K1];1xDimethyl [N-Term]	19.7739	19.7077	19.8332	17.6075	18.2408	17.5343	1	395	0.00648879	0.041	1xDeamidated [N6]; 1xDimethyl [K1]; 1xDimethyl [N-Term]	-0.0033	TS9CM_TAILS
LSLYASGR	[V].LSLYASGR.[T]		3.58038	0.00392562	0.94278	61.6746	P60709;P63261	ACTB	ACTB 140-147	2	1	1xDimethyl [N-Term]	23.2259	23.409	23.5526	22.3115	22.462	22.5857	0	461	0.00648879	0.041	1xDimethyl [N-Term]	-0.00038	TS9CM_TAILS
TTSSGSGPFTDVR	[Q].TTSSGSGPFTDVR.[A]	Matrix/secreted	2.56325	0.00845499	-2.5396	-19.0867	P02751-15;P02751	FN1	FN1 278-290	2	1	1xDimethyl:2H(4)13C(2) [N-Term]	21.0801	20.9959	21.2849	23.8835	23.3729	23.7233	0	920	0.00648879	0.037	1xDimethyl:2H(4)13C(2) [N-Term]	-0.00021	TS9CM_TAILS
AAPELPVPTGGPAVGAR	[G].AAPELPVPTGGPAVGAR.[E]		2.58313	0.00843918	1.18995	19.5306	P21281	ATP6V1B2	ATP6V1B2 13-29	2	1	1xDimethyl:2H(4)13C(2) [N-Term]	24.5354	24.0757	23.6518	23.3615	22.7731	22.5584	0	29	0.00599217	0.045	1xDimethyl:2H(4)13C(2) [N-Term]	0.00062	TS9CM_TAILS
AASPCSVVNDLR	[D].AASPCSVVNDLR.[W]		2.2861	0.012411	0.691968	13.8472	P52888	THOP1	THOP1 14-25	2	1	1xCarbamidomethyl [C5];1xDimethyl:2H(4)13C(2) [N-Term]	22.219	22.2205	22.3079	21.5598	21.4304	21.6814	0	33	0.00599217	0.046	1xCarbamidomethyl [C5]; 1xDimethyl:2H(4)13C(2) [N-Term]	0.00121	TS9CM_TAILS
AGMAMAGQSPVLR	[D].AGMAMAGQSPVLR.[I]		3.48148	0.00400272	1.09297	55.034	P26599	PTBP1	PTBP1 173-185	2	1	1xOxidation [M3];1xDimethyl:2H(4)13C(2) [N-Term]	23.3148	22.9523	23.3035	22.2198	21.8947	22.1771	0	101	0.00599217	0.046	1xOxidation [M3]; 1xDimethyl:2H(4)13C(2) [N-Term]	-0.00013	TS9CM_TAILS
AGMAMAGQSPVLR	[D].AGMAMAGQSPVLR.[I]		2.91305	0.00610604	1.05262	28.5843	P26599	PTBP1	PTBP1 173-185	2	2	1xDimethyl:2H(4)13C(2) [N-Term]	24.1813	24.0735	24.3516	23.2003	22.9703	23.278	0	102	0.00599217	0.059	1xDimethyl:2H(4)13C(2) [N-Term]	-0.00011	TS9CM_TAILS
DAPQDFHPDR	[R].DAPQDFHPDR.[V]		3.48951	0.00400272	0.659089	55.5457	P21333	FLNA	FLNA 665-674	3	1	1xDimethyl [N-Term]	25.554	25.0519	24.9543	24.9154	24.393	24.2746	0	216	0.00599217	0.056	1xDimethyl [N-Term]	0.00023	TS9CM_TAILS
DLEGLSQR	[K].DLEGLSQR.[H]		1.79959	0.0258177	3.55353	7.8448	P35579	MYH9	MYH9 1393-1400	2	2	1xDimethyl [N-Term]	20.9596	20.8044	21.1828	17.1588	18.1293	16.9982	0	233	0.00599217	0.05	1xDimethyl [N-Term]	-0.00018	TS9CM_TAILS
DTGAALLAESR	[R].DTGAALLAESR.[A]		1.79165	0.0259403	-3.26383	-7.77164	O00391	QSOX1	QSOX1 646-656	2	1	1xDimethyl:2H(4)13C(2) [N-Term]	17.3468	17.8408	18.4063	21.4502	20.6641	21.271	0	252	0.00599217	0.052	1xDimethyl:2H(4)13C(2) [N-Term]	-0.0003	TS9CM_TAILS
FETTDDSLR	[S].FETTDDSLR.[E]		2.57396	0.00843918	1.2581	19.3247	P51991	HNRNPA3	HNRNPA3 44-52	2	2	1xDimethyl [N-Term]	20.6919	20.4192	20.6967	19.5297	19.0368	19.4669	0	308	0.00599217	0.045	1xDimethyl [N-Term]	-0.00039	TS9CM_TAILS
HTGPNSPDTANDGFVR	[K].HTGPNSPDTANDGFVR.[L]		2.29089	0.0123559	2.15471	13.9243	P31943	HNRNPH1	HNRNPH1 99-114	2	1	1xDimethyl [N-Term]	20.1155	19.669	20.0252	17.7492	17.4244	18.1719	0	392	0.00599217	0.047	1xDimethyl [N-Term]	-0.00021	TS9CM_TAILS
LLSLGSQYQPQR	[S].LLSLGSQYQPQR.[R]	Matrix/secreted	3.27199	0.00435391	1.11652	43.2335	P28300	LOX	LOX 57-68	2	1	1xDimethyl [N-Term]	22.0276	21.8392	21.6822	20.9559	20.7225	20.5211	0	440	0.00599217	0.053	1xDimethyl [N-Term]	0.00106	TS9CM_TAILS
LTETYVQDR	[N].LTETYVQDR.[G]		2.0168	0.0179958	4.00016	10.1216	P21333	FLNA	FLNA 1304-1312	2	2	1xDimethyl [N-Term]	21.7074	21.2577	20.7284	16.9168	17.6453	17.1309	0	466	0.00599217	0.058	1xDimethyl [N-Term]	-0.00043	TS9CM_TAILS
MAMAGQSPVLR	[G].MAMAGQSPVLR.[I]		2.74381	0.00702007	-1.30351	-23.5134	P26599	PTBP1	PTBP1 175-185	2	2	1xDimethyl [N-Term]	21.6514	21.6065	21.6412	22.8447	22.9753	22.9897	0	490	0.00599217	0.059	1xDimethyl [N-Term]	-0.00026	TS9CM_TAILS
MVDCTCLGEGSGR	[M].MVDCTCLGEGSGR.[I]	Matrix/secreted	2.04178	0.0172693	1.59857	10.4212	P02751-15;P02751	FN1	FN1 210-222	2	1	2xCarbamidomethyl [C4;C6];1xDimethyl [N-Term]	21.6249	21.4653	22.2177	20.311	19.8234	20.3777	0	563	0.00599217	0.05	2xCarbamidomethyl [C4; C6]; 1xDimethyl [N-Term]	3e-05	TS9CM_TAILS
QEAEEAKEALLQASR	[R].QEAEEAKEALLQASR.[D]		2.75552	0.00702007	0.831471	23.8335	P26038	MSN	MSN 394-408	2	1	1xGln->pyro-Glu [N-Term];1xDimethyl:2H(4)13C(2) [K7]	25.9501	25.8377	25.6774	25.0985	24.9584	24.9138	1	597	0.00599217	0.056	1xGln->pyro-Glu [N-Term]; 1xDimethyl:2H(4)13C(2) [K7]	-0.00097	TS9CM_TAILS
QHGPNVCAVQKVIGTNR	[R].QHGPNVCAVQKVIGTNR.[K]	Matrix/secreted	1.98848	0.0188081	1.03716	9.7921	Q15582	TGFBI	TGFBI 43-59	3	1	1xCarbamidomethyl [C7];1xGln->pyro-Glu [N-Term];1xDimethyl:2H(4)13C(2) [K11]	22.0002	22.1924	22.2952	20.8387	21.0688	21.4688	1	615	0.00599217	0.057	1xCarbamidomethyl [C7]; 1xGln->pyro-Glu [N-Term]; 1xDimethyl:2H(4)13C(2) [K11]	-0.00042	TS9CM_TAILS
QPPTVVPGGDLAKVQR	[Y].QPPTVVPGGDLAKVQR.[A]		1.79214	0.0259403	1.23911	7.77616	Q71U36	TUBA1A	TUBA1A 358-373	2	1	1xGln->pyro-Glu [N-Term];1xDimethyl [K13]	19.787	19.7833	18.922	18.475	18.8493	17.4506	1	672	0.00599217	0.042	1xGln->pyro-Glu [N-Term]; 1xDimethyl [K13]	0.00016	TS9CM_TAILS
QQITSGQMHR	[Q].QQITSGQMHR.[G]		1.75467	0.0274828	2.36272	7.43949	Q9Y490	TLN1	TLN1 473-482	3	1	1xDimethyl [N-Term]	17.2811	17.3764	17.4301	15.2976	14.3828	15.319	0	677	0.00599217	0.049	1xDimethyl [N-Term]	0.0002	TS9CM_TAILS
QVDQLTNDKAR	[R].QVDQLTNDKAR.[V]		3.03663	0.00554063	0.394138	32.9621	P08670	VIM	VIM 160-170	2	1	1xDeamidated [N7];1xGln->pyro-Glu [N-Term];1xDimethyl [K9]	23.5557	23.7026	23.9844	23.1389	23.3264	23.5949	1	693	0.00599217	0.058	1xDeamidated [N7]; 1xGln->pyro-Glu [N-Term]; 1xDimethyl [K9]	0.00021	TS9CM_TAILS
THLGGEDFDNR	[D].THLGGEDFDNR.[LM]		2.25418	0.0128507	1.44396	13.3436	P11142;P0DMV9	HSPA8	HSPA8 226-236	3	1	1xDimethyl [N-Term]	19.5688	18.8796	19.3875	17.909	17.5292	18.0657	0	897	0.00599217	0.054	1xDimethyl [N-Term]	-0.00013	TS9CM_TAILS
VYTIQVLR	[Y].VYTIQVLR.[D]	Matrix/secreted	3.4448	0.00400272	-1.21786	-52.7574	P02751-15;P02751	FN1	FN1 1150-1157	2	1	1xDimethyl [N-Term]	22.0041	22.0214	21.4311	23.1789	23.2464	22.6849	0	975	0.00599217	0.042	1xDimethyl [N-Term]	-0.00042	TS9CM_TAILS
YPKPLTSLGLPPDVQR	[G].YPKPLTSLGLPPDVQR.[V]	Matrix/secreted	2.3555	0.0112305	-0.974893	-15.0076	P08253	MMP2	MMP2 552-567	2	1	1xAcetyl [N-Term];1xOxidation [P2];1xDimethyl:2H(4)13C(2) [K3]	21.3696	21.7162	21.6517	22.3228	22.8128	22.5265	0	987	0.00599217	0.054	1xAcetyl [N-Term]; 1xOxidation [P2]; 1xDimethyl:2H(4)13C(2) [K3]	0.00058	TS9CM_TAILS
AASSSSLEKSYELPDGQVITIGNER	[T].AASSSSLEKSYELPDGQVITIGNER.[F]		2.3702	0.0110191	-3.16955	-15.2654	P60709;P63261	ACTB	ACTB 230-254	3	1	1xDimethyl:2H(4)13C(2) [K9];1xDimethyl:2H(4)13C(2) [N-Term]	18.0628	17.7714	17.4221	20.8841	20.9191	20.9617	1	34	0.00570737	0.063	1xDimethyl:2H(4)13C(2) [K9]; 1xDimethyl:2H(4)13C(2) [N-Term]	0.00061	TS9CM_TAILS
LGGVKVER	[A].LGGVKVER.[Q]	Matrix/secreted	3.39207	0.00400783	1.4792	49.6484	P07339	CTSD	CTSD 169-176	2	2	1xDimethyl [K5];1xDimethyl [N-Term]	23.0418	22.6904	23.0652	21.6085	21.2212	21.5301	1	423	0.00570737	0.064	1xDimethyl [K5]; 1xDimethyl [N-Term]	-0.00024	TS9CM_TAILS
QANCYEEVKDR	[L].QANCYEEVKDR.[C]		2.32635	0.0117514	2.01709	14.5089	P23528	CFL1	CFL1 136-146	2	2	1xCarbamidomethyl [C4];1xGln->pyro-Glu [N-Term];1xDimethyl [K9]	22.0999	21.9885	22.0903	20.1825	19.6968	20.2482	1	585	0.00570737	0.061	1xCarbamidomethyl [C4]; 1xGln->pyro-Glu [N-Term]; 1xDimethyl [K9]	-0.00039	TS9CM_TAILS
SIYGVIQGYR	[V].SIYGVIQGYR.[T]	Matrix/secreted	2.7691	0.00702007	-3.83549	-24.2101	P24821	TNC	TNC 1143-1152	2	2	1xDimethyl:2H(4)13C(2) [N-Term]	18.5514	18.2271	17.7034	22.07	22.2253	21.6931	0	798	0.00570737	0.061	1xDimethyl:2H(4)13C(2) [N-Term]	-0.00039	TS9CM_TAILS
STELLIR	[K].STELLIR.[K]		2.2614	0.012835	-0.627115	-13.4558	P84243	H3F3B	H3F3B 58-64	2	1	1xDimethyl [N-Term]	21.1083	21.1413	21.2233	21.7396	21.6857	21.9289	0	845	0.00570737	0.061	1xDimethyl [N-Term]	-8e-05	TS9CM_TAILS
QVTDVQDNSISVK	[M].QVTDVQDNSISVK.[W]	Matrix/secreted	2.57905	0.00843918	-2.57715	-19.4386	P02751-15;P02751	FN1	FN1 1640-1652	2	1	1xGln->pyro-Glu [N-Term];1xDimethyl:2H(4)13C(2) [K13]	19.2775	19.6193	19.6734	22.1112	22.0102	22.1802	0	702	0.00515255	0.069	1xGln->pyro-Glu [N-Term]; 1xDimethyl:2H(4)13C(2) [K13]	-0.00027	TS9CM_TAILS
SDTVSGFR	[A].SDTVSGFR.[V]	Matrix/secreted	2.70297	0.00739708	-2.39758	-22.4304	P02751-15;P02751	FN1	FN1 744-751	2	1	1xDimethyl [N-Term]	20.7723	20.6033	20.949	23.381	22.9243	23.212	0	738	0.00515255	0.067	1xDimethyl [N-Term]	8e-05	TS9CM_TAILS
SGSAPQSPGASIR	[R].SGSAPQSPGASIR.[T]		2.45485	0.00979738	-1.61788	-16.8375	Q92859	NEO1	NEO1 36-48	2	1	1xDimethyl:2H(4)13C(2) [N-Term]	20.059	19.7351	19.7695	21.5348	21.312	21.5705	0	765	0.00515255	0.067	1xDimethyl:2H(4)13C(2) [N-Term]	-0.00027	TS9CM_TAILS
AGSFGGAGGHAPGVAR	[F].AGSFGGAGGHAPGVAR.[K]		2.50801	0.0091863	2.2549	17.9057	P52272	HNRNPM	HNRNPM 635-650	3	3	1xDimethyl [N-Term]	22.3258	22.5379	22.2252	20.1574	20.0349	20.1319	0	104	0.00453222	0.071	1xDimethyl [N-Term]	0.00044	TS9CM_TAILS
LVAHSDLDER	[G].LVAHSDLDER.[A]		1.69824	0.0303129	2.72289	6.9585	O60506	SYNCRIP	SYNCRIP 51-60	3	1	1xDimethyl [N-Term]	19.8063	19.6251	20.2189	17.3653	16.129	17.9873	0	470	0.00453222	0.071	1xDimethyl [N-Term]	7e-05	TS9CM_TAILS
MDAAEDYAKER	[I].MDAAEDYAKER.[Y]		2.21467	0.0134574	1.65125	12.745	P14868	DARS	DARS 18-28	2	2	1xAcetyl [N-Term];1xDimethyl [K9]	21.793	21.7925	21.6347	20.1299	20.3713	19.7652	1	496	0.00453222	0.077	1xAcetyl [N-Term]; 1xDimethyl [K9]	-0.00041	TS9CM_TAILS
QITVNDLPVGR	[R].QITVNDLPVGR.[S]		2.92485	0.00610204	1.20731	28.9758	Q06830	PRDX1	PRDX1 141-151	2	1	1xDimethyl [N-Term]	18.8904	18.7377	19.4829	17.7093	17.4488	18.331	0	665	0.00453222	0.079	1xDimethyl [N-Term]	9e-05	TS9CM_TAILS
SNLDEDIIAEENIVSR	[R].SNLDEDIIAEENIVSR.[S]		2.82661	0.00689302	-5.89432	-25.8713	P01024	C3	C3 749-764	2	1	1xDimethyl [N-Term]	19.3402	20.1969	20.524	25.6607	26.0175	26.0658	0	803	0.00453222	0.079	1xDimethyl [N-Term]	0.00276	TS9CM_TAILS
AEKEETGMAMR	[L].AEKEETGMAMR.[I]	Matrix/secreted	1.93855	0.0203001	-2.13397	-9.23634	P21980	TGM2	TGM2 466-476	3	1	1xDimethyl [K3];1xDimethyl [N-Term]	16.3025	16.5079	16.1173	18.0087	19.0071	18.3138	1	71	0.00397842	0.089	1xDimethyl [K3]; 1xDimethyl [N-Term]	-5e-05	TS9CM_TAILS
GGTTMYPGIADR	[S].GGTTMYPGIADR.[M]		3.34611	0.00400783	1.3124	47.0875	P60709;P63261	ACTB	ACTB 301-312	2	2	1xDimethyl [N-Term]	23.9814	23.8878	23.999	22.6991	22.601	22.631	0	353	0.00397842	0.088	1xDimethyl [N-Term]	-0.00026	TS9CM_TAILS
LGSDAELQIER	[G].LGSDAELQIER.[R]		4.02123	0.00310921	1.82466	102.467	O95302	FKBP9	FKBP9 30-40	2	1	1xDimethyl [N-Term]	22.3184	22.2413	22.3894	20.4872	20.3896	20.5983	0	426	0.00397842	0.081	1xDimethyl [N-Term]	-0.00043	TS9CM_TAILS
MEEKALEVYDLIR	[I].MEEKALEVYDLIR.[T]		2.59945	0.00835458	0.558186	19.9025	Q9H5X1	FAM96A	FAM96A 33-45	2	2	1xAcetyl [N-Term];1xDimethyl [K4]	21.6629	21.6228	21.8674	21.0613	21.1171	21.3001	1	518	0.00397842	0.081	1xAcetyl [N-Term]; 1xDimethyl [K4]	-0.00045	TS9CM_TAILS
QAEEEKMALPELVR	[R].QAEEEKMALPELVR.[A]		1.74675	0.027763	0.464465	7.37019	P45974	USP5	USP5 511-524	2	1	1xGln->pyro-Glu [N-Term];1xDimethyl:2H(4)13C(2) [K6]	21.6218	21.4913	21.75	21.0681	21.1486	21.2531	1	582	0.00397842	0.087	1xGln->pyro-Glu [N-Term]; 1xDimethyl:2H(4)13C(2) [K6]	1e-05	TS9CM_TAILS
QKGESPVDYDGGR	[F].QKGESPVDYDGGR.[T]		1.5257	0.0412147	0.667832	5.66199	Q15084	PDIA6	PDIA6 244-256	2	1	1xGln->pyro-Glu [N-Term];1xDimethyl [K2]	20.6882	20.3432	20.6684	19.8048	19.7004	20.1912	1	629	0.00397842	0.081	1xGln->pyro-Glu [N-Term]; 1xDimethyl [K2]	-0.00027	TS9CM_TAILS
SNLLIEYFR	[N].SNLLIEYFR.[N]	Matrix/secreted	1.66735	0.0314881	2.17668	6.7078	P21980	TGM2	TGM2 309-317	2	1	1xDimethyl [N-Term]	19.6377	19.4611	19.8336	17.003	17.1153	18.2841	0	805	0.00397842	0.086	1xDimethyl [N-Term]	0.00063	TS9CM_TAILS
AQIDDNIPR	[G].AQIDDNIPR.[R]		1.46628	0.0453065	1.05599	5.26964	Q16555	DPYSL2	DPYSL2 544-552	2	2	1xDimethyl [N-Term]	19.4683	19.3103	19.5617	18.5088	17.8692	18.7944	0	153	0.00343002	0.104	1xDimethyl [N-Term]	0.00024	TS9CM_TAILS
AYTNFDAER	[K].AYTNFDAER.[D]	Matrix/secreted	2.22018	0.0134415	0.82117	12.8269	P07355	ANXA2	ANXA2 29-37	2	2	1xDimethyl [N-Term]	20.6229	20.4579	20.4841	19.8771	19.5094	19.7148	0	203	0.00343002	0.106	1xDimethyl [N-Term]	-0.00028	TS9CM_TAILS
DAPSVDIANIR	[E].DAPSVDIANIR.[M]		2.0829	0.0161883	-1.31409	-10.9332	P29401	TKT	TKT 292-302	2	1	1xDimethyl:2H(4)13C(2) [N-Term]	21.5755	21.3019	21.026	22.6544	22.6908	22.5006	0	217	0.00343002	0.102	1xDimethyl:2H(4)13C(2) [N-Term]	0.00027	TS9CM_TAILS
EAGEQGDIEPR	[R].EAGEQGDIEPR.[R]		3.0361	0.00554063	-0.676093	-32.9419	Q13283	G3BP1	G3BP1 321-331	2	2	1xDimethyl:2H(4)13C(2) [N-Term]	22.261	21.8159	22.315	22.9202	22.5328	22.9671	0	263	0.00343002	0.093	1xDimethyl:2H(4)13C(2) [N-Term]	-0.00043	TS9CM_TAILS
EICHDLEAR	[E].EICHDLEAR.[V]		2.38122	0.0108342	1.36871	15.4615	P35579	MYH9	MYH9 915-923	3	2	1xCarbamidomethyl [C3];1xDimethyl [N-Term]	19.4116	19.2163	19.5526	18.0364	18.004	18.0338	0	288	0.00343002	0.105	1xCarbamidomethyl [C3]; 1xDimethyl [N-Term]	0.00012	TS9CM_TAILS
FETTDESLR	[S].FETTDESLR.[S]		2.16743	0.014559	2.07877	12.064	P09651	HNRNPA1	HNRNPA1 23-31	2	1	1xDimethyl [N-Term]	21.6964	21.6433	21.7817	19.9387	19.5125	19.4339	0	309	0.00343002	0.103	1xDimethyl [N-Term]	0.00026	TS9CM_TAILS
GLGDVAEVR	[A].GLGDVAEVR.[K]		2.16544	0.0145721	0.580528	12.036	P11216	PYGB	PYGB 21-29	2	1	1xDimethyl [N-Term]	19.5509	19.4357	19.7662	18.9576	18.9444	19.1092	0	357	0.00343002	0.102	1xDimethyl [N-Term]	-2e-05	TS9CM_TAILS
GTDEEPLQFR	[V].GTDEEPLQFR.[V]	Matrix/secreted	2.64257	0.00792949	-3.69687	-20.9192	P02751-15;P02751	FN1	FN1 2231-2240	2	1	1xDimethyl:2H(4)13C(2) [N-Term]	17.4113	16.8711	17.4789	20.8723	20.9139	21.0658	0	378	0.00343002	0.1	1xDimethyl:2H(4)13C(2) [N-Term]	0.00016	TS9CM_TAILS
QHTLKHFEH	[R].QHTLKHFEH.[V]		3.88708	0.00327278	-0.882797	-87.8002	P05067	APP	APP 506-514	3	1	1xGln->pyro-Glu [N-Term];1xDimethyl [K5]	20.5621	20.2699	20.6688	21.4428	21.1364	21.57	1	617	0.00343002	0.097	1xGln->pyro-Glu [N-Term]; 1xDimethyl [K5]	5e-05	TS9CM_TAILS
QKPGVGLDAINDANLLEACIYR	[Y].QKPGVGLDAINDANLLEACIYR.[L]		1.8235	0.0246538	2.21697	8.06895	P14324	FDPS	FDPS 186-207	2	1	1xCarbamidomethyl [C19];1xGln->pyro-Glu [N-Term];1xDimethyl [K2]	19.9716	20.1827	19.948	18.1254	17.4291	17.8969	0	638	0.00343002	0.096	1xCarbamidomethyl [C19]; 1xGln->pyro-Glu [N-Term]; 1xDimethyl [K2]	0.00354	TS9CM_TAILS
QLFEEQAKAK	[R].QLFEEQAKAK.[A]		1.79669	0.0258566	2.61462	7.81796	Q15046	KARS	KARS 510-519	2	2	1xGln->pyro-Glu [N-Term];2xDimethyl [K8;K10]	20.247	20.2981	20.4603	16.9734	17.9138	18.2743	1	652	0.00343002	0.096	1xGln->pyro-Glu [N-Term]; 2xDimethyl [K8; K10]	-0.00084	TS9CM_TAILS
QNVAYEYLCHLEEAKR	[R].QNVAYEYLCHLEEAKR.[W]		2.12172	0.0154295	0.785646	11.4389	P46940	IQGAP1	IQGAP1 37-52	3	2	1xCarbamidomethyl [C9];1xGln->pyro-Glu [N-Term];1xDimethyl [K15]	22.7013	22.9286	22.9702	21.9527	22.239	22.0514	1	670	0.00343002	0.098	1xCarbamidomethyl [C9]; 1xGln->pyro-Glu [N-Term]; 1xDimethyl [K15]	-0.00069	TS9CM_TAILS
SGSGSQETKIPISLVLR	[S].SGSGSQETKIPISLVLR.[L]		1.76022	0.0272807	2.22638	7.48853	O95747	OXSR1	OXSR1 423-439	2	1	1xDimethyl [K9];1xDimethyl [N-Term]	21.2157	21.3022	20.9618	19.5212	18.5797	18.6996	1	766	0.00343002	0.104	1xDimethyl [K9]; 1xDimethyl [N-Term]	0.00063	TS9CM_TAILS
SIQQYGHQEVTR	[I].SIQQYGHQEVTR.[F]	Matrix/secreted	3.44851	0.00400272	-3.3414	-52.983	P02751-15;P02751	FN1	FN1 683-694	2	2	1xDimethyl:2H(4)13C(2) [N-Term]	18.5658	18.2169	18.2099	21.8992	21.6714	21.4463	0	794	0.00343002	0.102	1xDimethyl:2H(4)13C(2) [N-Term]	-0.0003	TS9CM_TAILS
YEQHESTPLR	[V].YEQHESTPLR.[G]	Matrix/secreted	3.8121	0.0034225	-3.36789	-80.5375	P02751-15;P02751	FN1	FN1 1433-1442	3	1	1xDimethyl:2H(4)13C(2) [N-Term]	18.6663	18.4254	18.8512	22.0938	21.8142	22.1385	0	980	0.00343002	0.104	1xDimethyl:2H(4)13C(2) [N-Term]	0.00062	TS9CM_TAILS
AAMADTFLEHMCR	[H].AAMADTFLEHMCR.[L]		1.42099	0.0490495	0.940099	4.98719	P14618	PKM	PKM 20-32	3	2	1xCarbamidomethyl [C12];1xDimethyl:2H(4)13C(2) [N-Term]	21.5617	21.6374	21.6704	20.9736	20.6381	20.4374	0	25	0.00288755	0.127	1xCarbamidomethyl [C12]; 1xDimethyl:2H(4)13C(2) [N-Term]	4e-05	TS9CM_TAILS
AATGATPIAGR	[A].AATGATPIAGR.[F]		2.18458	0.0142595	1.38422	12.307	P08865	RPSA	RPSA 92-102	2	1	1xDimethyl [N-Term]	19.7038	19.6585	20.1059	18.2613	18.1153	18.939	0	38	0.00288755	0.116	1xDimethyl [N-Term]	0.00065	TS9CM_TAILS
AAVAGPEMQTGR	[A].AAVAGPEMQTGR.[N]	Matrix/secreted	1.68588	0.0306267	0.763936	6.85714	Q12805	EFEMP1	EFEMP1 123-134	2	1	1xDimethyl [N-Term]	20.5151	20.1256	20.1976	19.793	19.1512	19.6023	0	42	0.00288755	0.113	1xDimethyl [N-Term]	0.00043	TS9CM_TAILS
ADTAAQITQR	[A].ADTAAQITQR.[K]		2.65446	0.0078095	-2.18651	-21.2084	P30484;P01889	HLA-B	HLA-B 160-169	2	2	1xDimethyl:2H(4)13C(2) [N-Term]	17.3647	17.4426	18.1101	19.7341	19.6201	20.1228	0	61	0.00288755	0.146	1xDimethyl:2H(4)13C(2) [N-Term]	-0.00034	TS9CM_TAILS
AGFAGDDAPR	[K].AGFAGDDAPR.[A]		3.11148	0.00532319	1.47152	35.9324	A5A3E0;P60709;P63261	POTEF	POTEF 719-728	2	2	1xDimethyl [N-Term]	23.4461	23.2159	23.2556	22.0057	21.7944	21.7029	0	95	0.00288755	0.121	1xDimethyl [N-Term]	-0.00021	TS9CM_TAILS
ALVCTCYGGSR	[N].ALVCTCYGGSR.[G]	Matrix/secreted	2.14825	0.0148217	-0.948245	-11.7977	P02751-15;P02751	FN1	FN1 73-83	2	1	2xCarbamidomethyl [C4;C6];1xDimethyl:2H(4)13C(2) [N-Term]	20.0057	20.0766	20.3221	21.1061	20.9937	21.1493	0	130	0.00288755	0.124	2xCarbamidomethyl [C4; C6]; 1xDimethyl:2H(4)13C(2) [N-Term]	0.00013	TS9CM_TAILS
DDNAFPFDIEGSSAVGR	[G].DDNAFPFDIEGSSAVGR.[Q]	Matrix/secreted	3.54899	0.00398247	-6.48757	-59.4845	Q16363	LAMA4	LAMA4 28-44	2	1	1xDimethyl:2H(4)13C(2) [N-Term]	16.9999	16.6394	16.8931	23.3356	23.3385	23.3209	0	226	0.00288755	0.109	1xDimethyl:2H(4)13C(2) [N-Term]	-0.00077	TS9CM_TAILS
DFSILDEAQVLASQMR	[A].DFSILDEAQVLASQMR.[R]		1.82845	0.0244441	-1.95529	-8.11607	Q5VU97	CACHD1	CACHD1 38-53	3	1	1xDimethyl [N-Term]	17.1511	17.267	16.9813	19.3754	19.4339	18.4559	0	230	0.00288755	0.128	1xDimethyl [N-Term]	-0.00024	TS9CM_TAILS
EFPFDVQPVPLR	[K].EFPFDVQPVPLR.[R]		2.18248	0.0142746	1.86958	12.277	Q96BJ3	AIDA	AIDA 107-118	2	1	1xDimethyl [N-Term]	20.9108	20.8179	21.0603	19.2829	18.9879	18.9094	0	280	0.00288755	0.109	1xDimethyl [N-Term]	0.00036	TS9CM_TAILS
ESAHYSVAEETEIGSFVANLAR	[T].ESAHYSVAEETEIGSFVANLAR.[D]		1.77568	0.0265432	-1.98739	-7.62654	Q9Y5E9	PCDHB14	PCDHB14 29-50	3	2	1xDimethyl:2H(4)13C(2) [N-Term]	20.0621	19.5395	20.4247	22.0056	21.9986	21.9843	0	298	0.00288755	0.131	1xDimethyl:2H(4)13C(2) [N-Term]	0.00088	TS9CM_TAILS
FIIGAQPVCSQLPGLSPGQR	[M].FIIGAQPVCSQLPGLSPGQR.[K]	Matrix/secreted	2.49198	0.00926299	1.77866	17.5768	Q9H1J7	WNT5B	WNT5B 40-59	3	1	1xCarbamidomethyl [C9];1xDimethyl [N-Term]	21.2352	21.0841	20.9934	19.4542	19.1314	19.3912	0	313	0.00288755	0.114	1xCarbamidomethyl [C9]; 1xDimethyl [N-Term]	-0.00101	TS9CM_TAILS
GAPGPGPADASK	[H].GAPGPGPADASK.[V]		2.7465	0.00702007	1.99736	23.5865	P21333	FLNA	FLNA 2548-2559	2	2	1xDimethyl [K12];1xDimethyl [N-Term]	20.3728	19.828	20.7477	18.3574	17.9855	18.6135	0	336	0.00288755	0.133	1xDimethyl [K12]; 1xDimethyl [N-Term]	0.00025	TS9CM_TAILS
GASQFQEVIR	[D].GASQFQEVIR.[Q]		1.55441	0.0392354	1.00207	5.86092	Q16851	UGP2	UGP2 16-25	2	1	1xDimethyl [N-Term]	19.7643	19.6056	19.7071	18.6732	18.9339	18.4635	0	338	0.00288755	0.153	1xDimethyl [N-Term]	0.00068	TS9CM_TAILS
GPNICDGNFDTVAMLR	[Y].GPNICDGNFDTVAMLR.[G]	Matrix/secreted	2.38271	0.0108342	1.86928	15.4883	P50281	MMP14	MMP14 315-330	2	1	1xCarbamidomethyl [C5];1xDimethyl:2H(4)13C(2) [N-Term]	23.088	23.3933	23.3052	21.0895	21.4121	21.6771	0	367	0.00288755	0.117	1xCarbamidomethyl [C5]; 1xDimethyl:2H(4)13C(2) [N-Term]	0.00102	TS9CM_TAILS
GYTPDLDPETVDDAFAR	[I].GYTPDLDPETVDDAFAR.[A]	Matrix/secreted	1.66778	0.0314881	0.570845	6.71121	P08253	MMP2	MMP2 130-146	2	2	1xDimethyl [N-Term]	21.595	21.4323	21.6504	21.0837	20.9697	20.9117	0	385	0.00288755	0.129	1xDimethyl [N-Term]	0.00182	TS9CM_TAILS
LADAINTEFKNTR	[S].LADAINTEFKNTR.[T]		1.5102	0.0424039	-0.597469	-5.55716	P08670	VIM	VIM 88-100	2	1	1xDimethyl:2H(4)13C(2) [K10];1xDimethyl:2H(4)13C(2) [N-Term]	19.7211	19.5935	19.9819	20.1171	20.3568	20.6149	1	399	0.00288755	0.135	1xDimethyl:2H(4)13C(2) [K10]; 1xDimethyl:2H(4)13C(2) [N-Term]	-0.00031	TS9CM_TAILS
IDASTAIDAPSNLR	[V].IDASTAIDAPSNLR.[F]	Matrix/secreted	1.88027	0.0223963	3.14741	8.62604	P02751-15;P02751	FN1	FN1 1988-2001	2	1	1xDimethyl:2H(4)13C(2) [N-Term]	21.0675	21.0171	21.0549	17.9263	18.4985	17.2725	0	406	0.00288755	0.145	1xDimethyl:2H(4)13C(2) [N-Term]	-0.00042	TS9CM_TAILS
LEEICHDLEAR	[E].LEEICHDLEAR.[V]		2.3269	0.0117514	1.25678	14.5182	P35579	MYH9	MYH9 913-923	3	1	1xCarbamidomethyl [C5];1xDimethyl [N-Term]	19.2145	19.2118	19.948	18.1104	17.808	18.6855	0	411	0.00288755	0.114	1xCarbamidomethyl [C5]; 1xDimethyl [N-Term]	-3e-05	TS9CM_TAILS
LEPGQEYNVLLTAEKGR	[G].LEPGQEYNVLLTAEKGR.[H]	Matrix/secreted	3.72802	0.00350564	-6.69488	-73.1057	P24821	TNC	TNC 1043-1059	2	2	1xAcetyl [N-Term];1xOxidation [P3];1xDimethyl:2H(4)13C(2) [K15]	17.5117	17.4047	17.8279	24.3379	24.1445	24.3465	1	412	0.00288755	0.138	1xAcetyl [N-Term]; 1xOxidation [P3]; 1xDimethyl:2H(4)13C(2) [K15]	0.00031	TS9CM_TAILS
IESPAVAAPAYSR	[A].IESPAVAAPAYSR.[A]		4.03501	0.00310921	2.46284	104.105	P04792	HSPB1	HSPB1 63-75	2	3	1xDimethyl [N-Term]	24.5068	24.3906	24.6688	21.997	21.9563	22.2244	0	413	0.00288755	0.119	1xDimethyl [N-Term]	0.00069	TS9CM_TAILS
ILVDLEPGTMDSVR	[A].ILVDLEPGTMDSVR.[S]		1.96903	0.0193361	2.71197	9.57188	Q13885	TUBB2A	TUBB2A 64-77	2	1	1xDimethyl [N-Term]	23.1957	23.1836	23.3804	20.1094	20.2904	21.224	0	442	0.00288755	0.144	1xDimethyl [N-Term]	-0.00039	TS9CM_TAILS
IVEAIATVDR	[S].IVEAIATVDR.[A]	Matrix/secreted	1.68672	0.0306267	4.27721	6.86403	Q92626	PXDN	PXDN 628-637	2	2	1xDimethyl [N-Term]	22.4908	22.2612	22.4734	17.4267	19.2144	17.7527	0	475	0.00288755	0.13	1xDimethyl [N-Term]	0.00055	TS9CM_TAILS
LVGVSTPLQGGSNSAAAIGQSSGELR	[Q].LVGVSTPLQGGSNSAAAIGQSSGELR.[T]		1.59753	0.0362323	-1.30659	-6.17179	P15291	B4GALT1	B4GALT1 53-78	3	2	1xDimethyl:2H(4)13C(2) [N-Term]	20.1571	20.2452	20.8777	21.8862	21.3171	21.9965	0	479	0.00288755	0.121	1xDimethyl:2H(4)13C(2) [N-Term]	-0.00299	TS9CM_TAILS
MDAFEKVR	[N-].MDAFEKVR.[T]		1.84051	0.0239795	0.484898	8.23212	Q4J6C6	PREPL	PREPL 90-97	2	2	1xAcetyl [N-Term];1xDimethyl [K6]	22.6146	22.8017	22.2482	22.0285	22.3151	21.8662	1	497	0.00288755	0.127	1xAcetyl [N-Term]; 1xDimethyl [K6]	0.00017	TS9CM_TAILS
MDVNTALQEVLKTALIHDGLAR	[V].MDVNTALQEVLKTALIHDGLAR.[G]		1.87335	0.0226229	-0.757153	-8.55624	P25398	RPS12	RPS12 12-33	3	1	1xAcetyl [N-Term];1xDimethyl [K12]	17.4736	16.8086	18.4952	18.2533	17.7065	19.0891	1	511	0.00288755	0.117	1xAcetyl [N-Term]; 1xDimethyl [K12]	0.00051	TS9CM_TAILS
MIFEEHGFR	[Q].MIFEEHGFR.[R]	Matrix/secreted	2.56391	0.00845499	0.557149	19.1014	P02751-15;P02751	FN1	FN1 2141-2149	3	3	1xDimethyl [N-Term]	22.8524	22.6432	22.7441	22.2376	22.1226	22.208	0	547	0.00288755	0.157	1xDimethyl [N-Term]	0	TS9CM_TAILS
PQAPITGYR	[R].PQAPITGYR.[I]	Matrix/secreted	2.5043	0.0091863	5.79996	17.8291	P02751-15;P02751	FN1	FN1 834-842	2	2	1xDimethyl [N-Term]	24.2264	23.4935	23.6707	18.7407	18.0297	17.2203	0	579	0.00288755	0.136	1xDimethyl [N-Term]	2e-05	TS9CM_TAILS
QAEMLDDLMEKR	[R].QAEMLDDLMEKR.[K]		2.91837	0.00610604	0.712063	28.7603	P54819	AK2	AK2 107-118	2	1	1xGln->pyro-Glu [N-Term];1xDimethyl [K11]	23.2275	23.1159	23.0526	22.4835	22.4526	22.3238	1	583	0.00288755	0.136	1xGln->pyro-Glu [N-Term]; 1xDimethyl [K11]	-0.00047	TS9CM_TAILS
QEYQEKGVR	[R].QEYQEKGVR.[V]		3.64107	0.00391486	1.5311	66.1396	P61160	ACTR2	ACTR2 376-384	2	1	1xGln->pyro-Glu [N-Term];1xDimethyl [K6]	22.4249	22.1049	22.7056	20.8691	20.5522	21.2207	1	602	0.00288755	0.149	1xGln->pyro-Glu [N-Term]; 1xDimethyl [K6]	-0.00022	TS9CM_TAILS
QHTLKHFEHVR	[R].QHTLKHFEHVR.[M]		2.70052	0.00739708	-1.11573	-22.3671	P05067	APP	APP 506-516	3	1	1xGln->pyro-Glu [N-Term];1xDimethyl:2H(4)13C(2) [K5]	21.911	21.9546	22.0649	23.0837	23.1128	23.0812	1	618	0.00288755	0.132	1xGln->pyro-Glu [N-Term]; 1xDimethyl:2H(4)13C(2) [K5]	0.00032	TS9CM_TAILS
QKLIEVDDER	[C].QKLIEVDDER.[K]		1.76765	0.0268912	1.9212	7.55454	P62753	RPS6	RPS6 13-22	2	1	1xGln->pyro-Glu [N-Term];1xDimethyl [K2]	19.8832	19.6359	19.9252	17.7067	18.2234	17.7506	1	635	0.00288755	0.15	1xGln->pyro-Glu [N-Term]; 1xDimethyl [K2]	-0.00048	TS9CM_TAILS
QLIEEKIGGPVNPLGPPVPH	[R].QLIEEKIGGPVNPLGPPVPH.[G]		2.29104	0.0123559	-3.66158	-13.9267	Q96AE4	FUBP1	FUBP1 441-460	3	2	1xGln->pyro-Glu [N-Term];1xDimethyl [K6]	19.6724	19.2344	19.0417	23.0132	22.6955	23.2245	1	659	0.00288755	0.137	1xGln->pyro-Glu [N-Term]; 1xDimethyl [K6]	-0.00097	TS9CM_TAILS
QLTTVGKFEEAVEKFR	[Y].QLTTVGKFEEAVEKFR.[S]		1.5805	0.0374948	1.40316	6.04728	P53621	COPA	COPA 1015-1030	3	2	1xGln->pyro-Glu [N-Term];2xDimethyl [K7;K14]	19.6768	19.3039	19.8784	18.4018	17.4504	18.7975	2	664	0.00288755	0.134	1xGln->pyro-Glu [N-Term]; 2xDimethyl [K7; K14]	-0.00128	TS9CM_TAILS
QMEKDETVSDCSPH	[R].QMEKDETVSDCSPH.[I]		2.25951	0.012835	0.940676	13.4264	P47756	CAPZB	CAPZB 196-209	2	1	1xCarbamidomethyl [C11];1xGln->pyro-Glu [N-Term];1xDimethyl:2H(4)13C(2) [K4]	22.0757	21.8712	22.1723	21.0482	21.0692	21.1798	1	667	0.00288755	0.11	1xCarbamidomethyl [C11]; 1xGln->pyro-Glu [N-Term]; 1xDimethyl:2H(4)13C(2) [K4]	0.00056	TS9CM_TAILS
QPPPPKPPRPQPPPQQVR	[P].QPPPPKPPRPQPPPQQVR.[S]	Matrix/secreted	1.69662	0.0303462	-3.14481	-6.94519	P35556	FBN2	FBN2 31-48	3	1	1xGln->pyro-Glu [N-Term];1xDimethyl:2H(4)13C(2) [K6]	16.7847	17.6041	18.6765	20.6772	20.8174	21.005	0	671	0.00288755	0.107	1xGln->pyro-Glu [N-Term]; 1xDimethyl:2H(4)13C(2) [K6]	-0.00042	TS9CM_TAILS
QSKVELACGKSNR	[R].QSKVELACGKSNR.[L]		3.08859	0.00548073	-1.00563	-34.9969	Q9UJJ9	GNPTG	GNPTG 135-147	3	1	1xCarbamidomethyl [C8];1xGln->pyro-Glu [N-Term];2xDimethyl [K3;K10]	20.7209	20.4818	20.9296	21.6885	21.4691	21.9916	2	683	0.00288755	0.116	1xCarbamidomethyl [C8]; 1xGln->pyro-Glu [N-Term]; 2xDimethyl [K3; K10]	0.0002	TS9CM_TAILS
QVDQLTNDKAR	[R].QVDQLTNDKAR.[V]		2.34532	0.0113471	0.342988	14.8314	P08670	VIM	VIM 160-170	2	1	1xGln->pyro-Glu [N-Term];1xDimethyl:2H(4)13C(2) [K9]	27.6496	27.7686	28.1704	27.2604	27.451	27.8482	1	692	0.00288755	0.121	1xGln->pyro-Glu [N-Term]; 1xDimethyl:2H(4)13C(2) [K9]	-0.0005	TS9CM_TAILS
RQLSSGVSEIR	[S].RQLSSGVSEIR.[H]		3.55265	0.00398247	1.84495	59.7356	P04792	HSPB1	HSPB1 79-89	3	2	1xDimethyl [N-Term]	25.3371	25.3322	25.0812	23.5523	23.4692	23.1941	1	717	0.00288755	0.135	1xDimethyl [N-Term]	-9e-05	TS9CM_TAILS
RTNEKVELQELNDR	[T].RTNEKVELQELNDR.[F]		1.92948	0.0206659	0.526421	9.13863	P08670	VIM	VIM 100-113	2	2	1xDimethyl [K5];1xDimethyl [N-Term]	23.4194	23.7025	23.6362	22.994	23.0775	23.1073	2	719	0.00288755	0.108	1xDimethyl [K5]; 1xDimethyl [N-Term]	0.00079	TS9CM_TAILS
SAAAAAAAAGR	[P].SAAAAAAAAGR.[I]		2.50507	0.0091863	0.702915	17.845	P26599	PTBP1	PTBP1 315-325	2	2	1xDimethyl:2H(4)13C(2) [N-Term]	19.462	19.391	19.9894	18.6817	18.7397	19.3123	0	721	0.00288755	0.144	1xDimethyl:2H(4)13C(2) [N-Term]	8e-05	TS9CM_TAILS
SAEVGAAETTLTELR	[Q].SAEVGAAETTLTELR.[R]		1.88217	0.0223645	2.48822	8.64529	P05783	KRT18	KRT18 286-300	2	2	1xDimethyl:2H(4)13C(2) [N-Term]	23.5665	23.5925	23.397	21.3226	21.4334	20.3353	0	724	0.00288755	0.136	1xDimethyl:2H(4)13C(2) [N-Term]	-0.002	TS9CM_TAILS
SLADAINTEFKNTR	[F].SLADAINTEFKNTR.[T]		2.79218	0.00701283	1.16213	24.8637	P08670	VIM	VIM 87-100	2	1	1xAcetyl [N-Term];1xDimethyl:2H(4)13C(2) [K11]	24.2333	24.4957	24.6169	23.002	23.3136	23.5439	1	784	0.00288755	0.155	1xAcetyl [N-Term]; 1xDimethyl:2H(4)13C(2) [K11]	0.00031	TS9CM_TAILS
SVAPANSALGQTQPSDQDTLVQR	[G].SVAPANSALGQTQPSDQDTLVQR.[A]		1.58413	0.0372752	3.69332	6.07359	Q96HC4	PDLIM5	PDLIM5 385-407	2	2	1xDimethyl [N-Term]	21.257	21.2389	21.5648	16.5524	17.4661	18.9622	0	854	0.00288755	0.147	1xDimethyl [N-Term]	-0.00207	TS9CM_TAILS
SYELPDGQVITIGNER	[KR].SYELPDGQVITIGNER.[F]		2.56297	0.00845499	1.99167	19.0807	A5A3E0;Q9BYX7;P60709;P63261	POTEF	POTEF 939-954	2	1	1xDimethyl [N-Term]	20.3305	20.1653	20.2229	18.131	18.2605	18.3522	0	866	0.00288755	0.123	1xDimethyl [N-Term]	0.00131	TS9CM_TAILS
TAIDAPSNLR	[S].TAIDAPSNLR.[F]	Matrix/secreted	2.80791	0.00692168	-2.80643	-25.319	P02751-15;P02751	FN1	FN1 1992-2001	2	1	1xDimethyl:2H(4)13C(2) [N-Term]	20.8586	20.8221	20.9666	23.8829	23.4842	23.6996	0	872	0.00288755	0.13	1xDimethyl:2H(4)13C(2) [N-Term]	0.00024	TS9CM_TAILS
TEAPLNPKANR	[L].TEAPLNPKANR.[E]		2.61295	0.00814802	1.7122	20.2152	Q9BYX7;P60709;P63261	POTEKP	POTEKP 106-116	2	1	1xDimethyl [K8];1xDimethyl [N-Term]	21.4579	21.2457	21.5798	19.7869	19.6552	19.7047	1	884	0.00288755	0.153	1xDimethyl [K8]; 1xDimethyl [N-Term]	1e-05	TS9CM_TAILS
TINGHNAEVR	[H].TINGHNAEVR.[K]		2.21038	0.0135391	3.77261	12.6817	P22626	HNRNPA2B1	HNRNPA2B1 176-185	3	2	1xDeamidated [N3];1xDimethyl [N-Term]	21.7459	21.597	21.939	17.4639	18.3452	18.1549	0	902	0.00288755	0.107	1xDeamidated [N3]; 1xDimethyl [N-Term]	7e-05	TS9CM_TAILS
TVSHYAVGDEWER	[Y].TVSHYAVGDEWER.[M]	Matrix/secreted	3.25415	0.00435391	-6.45549	-42.3538	P02751-15;P02751	FN1	FN1 2302-2314	2	2	1xDimethyl:2H(4)13C(2) [N-Term]	17.2547	17.092	16.8043	23.5741	23.3793	23.5641	0	924	0.00288755	0.129	1xDimethyl:2H(4)13C(2) [N-Term]	0.00021	TS9CM_TAILS
VLLAGAPQAQQR	[R].VLLAGAPQAQQR.[R]	Matrix/secreted	2.10384	0.0157523	-3.93266	-11.2032	Q08397	LOXL1	LOXL1 75-86	2	1	1xDimethyl:2H(4)13C(2) [N-Term]	17.2789	16.4279	17.297	20.7723	21.0545	20.975	0	950	0.00288755	0.117	1xDimethyl:2H(4)13C(2) [N-Term]	-0.00022	TS9CM_TAILS
VLSGGTTMYPGIADR	[NT].VLSGGTTMYPGIADR.[M]		2.67776	0.00758657	1.27938	21.787	P60709;P63261	ACTB	ACTB 298-312	2	1	1xDimethyl:2H(4)13C(2) [N-Term]	24.0332	23.9675	23.5436	22.6366	22.7409	22.3287	0	953	0.00288755	0.156	1xDimethyl:2H(4)13C(2) [N-Term]	4e-05	TS9CM_TAILS
VQVADEVCR	[G].VQVADEVCR.[I]		4.56061	0.00310921	4.36768	190.676	P60981	DSTN	DSTN 5-13	2	2	1xCarbamidomethyl [C8];1xDimethyl [N-Term]	22.7553	22.1767	22.2713	18.4334	17.7869	17.8799	0	960	0.00288755	0.132	1xCarbamidomethyl [C8]; 1xDimethyl [N-Term]	-3e-05	TS9CM_TAILS
VVSIVALNGR	[Y].VVSIVALNGR.[E]	Matrix/secreted	3.0439	0.00554063	-2.96129	-33.2395	P02751-15;P02751	FN1	FN1 1516-1525	2	1	1xDeamidated [N8];1xDimethyl:2H(4)13C(2) [N-Term]	19.3156	19.3467	19.073	22.4383	22.162	22.019	0	974	0.00288755	0.128	1xDeamidated [N8]; 1xDimethyl:2H(4)13C(2) [N-Term]	-0.00053	TS9CM_TAILS
AGEFVDLYVPR	[D].AGEFVDLYVPR.[K]		1.77158	0.0267222	2.87844	7.58964	P63220	RPS21	RPS21 5-15	2	1	1xDimethyl [N-Term]	21.2809	21.2103	21.2404	18.2803	19.0412	17.7747	0	94	0.00249532	0.162	1xDimethyl [N-Term]	-0.00031	TS9CM_TAILS
AGPMEEPPQAQAPPR	[W].AGPMEEPPQAQAPPR.[G]		1.89688	0.0219187	1.41711	8.79582	Q16643	DBN1	DBN1 398-412	2	1	1xDimethyl [N-Term]	19.9201	19.7175	19.6777	18.1997	18.5462	18.3181	0	103	0.00249532	0.177	1xDimethyl [N-Term]	-0.00072	TS9CM_TAILS
ALDTKGPEIR	[IV].ALDTKGPEIR.[T]		3.00326	0.00567995	0.330807	31.7181	P14618;P30613	PKM	PKM 111-120	2	2	1xDimethyl [K5];1xDimethyl [N-Term]	22.9377	23.4163	23.4956	22.6234	23.0883	23.1455	1	120	0.00249532	0.171	1xDimethyl [K5]; 1xDimethyl [N-Term]	-3e-05	TS9CM_TAILS
DENEHQLSLR	[N].DENEHQLSLR.[T]		3.41398	0.00400272	-2.06324	-50.9174	P06748	NPM1	NPM1 36-45	3	3	1xDimethyl [N-Term]	20.2617	19.5122	19.7111	22.244	21.6119	21.8187	0	229	0.00249532	0.167	1xDimethyl [N-Term]	-6e-05	TS9CM_TAILS
DLTNFLVR	[I].DLTNFLVR.[Y]	Matrix/secreted	2.44149	0.0100547	-3.99889	-16.5793	P02751-15;P02751	FN1	FN1 1385-1392	2	2	1xDimethyl:2H(4)13C(2) [N-Term]	17.4119	16.7868	18.0301	21.5404	21.1234	21.5618	0	238	0.00249532	0.167	1xDimethyl:2H(4)13C(2) [N-Term]	-0.00032	TS9CM_TAILS
EGGFTATGQR	[S].EGGFTATGQR.[Q]	Matrix/secreted	2.24875	0.0128507	-2.09787	-13.2596	Q16610	ECM1	ECM1 22-31	2	2	1xDimethyl [N-Term]	18.5179	18.3503	19.044	20.6574	20.6991	20.8494	0	283	0.00249532	0.158	1xDimethyl [N-Term]	-2e-05	TS9CM_TAILS
FFGLPQTGDLDQNTIETMR	[K].FFGLPQTGDLDQNTIETMR.[K]	Matrix/secreted	2.34664	0.0113471	0.822808	14.8543	P08253	MMP2	MMP2 80-98	3	1	1xOxidation [M18];1xDimethyl [N-Term]	20.7501	20.1485	20.65	19.9693	19.3935	19.7174	0	311	0.00249532	0.172	1xOxidation [M18]; 1xDimethyl [N-Term]	9e-05	TS9CM_TAILS
GQVITIGNER	[D].GQVITIGNER.[F]		2.76476	0.00702007	0.292385	24.0891	A5A3E0;Q9BYX7;P60709;P63261	POTEF	POTEF 945-954	2	3	1xDimethyl [N-Term]	23.8014	23.6861	23.7797	23.5328	23.3774	23.4799	0	373	0.00249532	0.169	1xDimethyl [N-Term]	-6e-05	TS9CM_TAILS
MNNPAIKR	[K].MNNPAIKR.[I]		1.9677	0.0193361	1.18158	9.55698	P14735	IDE	IDE 42-49	2	1	1xAcetyl [N-Term];1xDimethyl [K7]	22.9933	22.4668	22.6102	21.5964	21.4982	21.4311	1	553	0.00249532	0.174	1xAcetyl [N-Term]; 1xDimethyl [K7]	0.00037	TS9CM_TAILS
MQVTDVQDNSISVKWLPSSSPVTGYR	[Q].MQVTDVQDNSISVKWLPSSSPVTGYR.[V]	Matrix/secreted	2.50861	0.0091863	1.20253	17.9182	P02751-15;P02751	FN1	FN1 1639-1664	3	2	1xDimethyl [K14];1xDimethyl [N-Term]	22.5979	22.7096	22.0911	21.3248	21.6412	20.825	1	560	0.00249532	0.164	1xDimethyl [K14]; 1xDimethyl [N-Term]	3e-05	TS9CM_TAILS
QKFFGLPQTGDLDQNTIETMR	[M].QKFFGLPQTGDLDQNTIETMR.[K]	Matrix/secreted	2.0314	0.0176291	-1.01184	-10.2956	P08253	MMP2	MMP2 78-98	3	2	1xGln->pyro-Glu [N-Term];1xOxidation [M20];1xDimethyl [K2]	21.5809	20.731	21.6194	22.4039	21.8846	22.6783	1	628	0.00249532	0.171	1xGln->pyro-Glu [N-Term]; 1xOxidation [M20]; 1xDimethyl [K2]	-0.00029	TS9CM_TAILS
QVAMNPTNTVFDAKR	[N].QVAMNPTNTVFDAKR.[L]		2.31401	0.0119868	2.17233	14.3027	P11142	HSPA8	HSPA8 58-72	2	1	1xGln->pyro-Glu [N-Term];1xDimethyl [K14]	20.868	20.5383	20.3784	18.9811	18.1332	18.1534	1	690	0.00249532	0.172	1xGln->pyro-Glu [N-Term]; 1xDimethyl [K14]	-0.00026	TS9CM_TAILS
QVFEEAKQGHLER	[F].QVFEEAKQGHLER.[E]	Matrix/secreted	1.94334	0.0201389	-1.2773	-9.28829	Q14393	GAS6	GAS6 51-63	3	1	1xGln->pyro-Glu [N-Term];1xDimethyl:2H(4)13C(2) [K7]	21.8218	21.3282	21.996	22.9086	22.8725	23.1967	1	694	0.00249532	0.173	1xGln->pyro-Glu [N-Term]; 1xDimethyl:2H(4)13C(2) [K7]	-0.00023	TS9CM_TAILS
QYMEGFNDELEAFKER	[R].QYMEGFNDELEAFKER.[V]		3.13193	0.00520212	1.02188	36.7897	Q16543	CDC37	CDC37 247-262	2	1	1xGln->pyro-Glu [N-Term];1xDimethyl [K14]	20.6092	20.6719	20.8051	19.5517	19.7048	19.7641	1	704	0.00249532	0.16	1xGln->pyro-Glu [N-Term]; 1xDimethyl [K14]	0.00093	TS9CM_TAILS
SASVVAPLAPGSEDNFAR	[D].SASVVAPLAPGSEDNFAR.[F]		1.74847	0.0277277	0.560515	7.38518	O94973	AP2A2	AP2A2 691-708	2	2	1xDimethyl [N-Term]	21.7994	21.8457	21.53	21.377	21.1616	20.9549	0	731	0.00249532	0.168	1xDimethyl [N-Term]	-0.00069	TS9CM_TAILS
SKPISINYR	[S].SKPISINYR.[T]	Matrix/secreted	3.04535	0.00554063	-2.80577	-33.2952	P02751-15;P02751	FN1	FN1 1622-1630	3	3	1xDimethyl [K2];1xDimethyl [N-Term]	20.6191	20.0388	20.0972	23.5934	22.7597	22.8193	0	781	0.00249532	0.167	1xDimethyl [K2]; 1xDimethyl [N-Term]	6e-05	TS9CM_TAILS
TATSVNIPDLLPGR	[S].TATSVNIPDLLPGR.[K]	Matrix/secreted	2.40983	0.0105813	-2.24625	-15.9824	P02751-15;P02751	FN1	FN1 771-784	2	2	1xDimethyl:2H(4)13C(2) [N-Term]	21.9203	21.9964	22.0843	24.4339	24.0337	24.2722	0	876	0.00249532	0.179	1xDimethyl:2H(4)13C(2) [N-Term]	-0.00115	TS9CM_TAILS
TETITGFQVDAVPANGQTPIQR	[K].TETITGFQVDAVPANGQTPIQR.[T]	Matrix/secreted	1.78098	0.0263819	-3.04151	-7.67437	P02751-15;P02751	FN1	FN1 1929-1950	2	1	1xDeamidated [N15];1xDimethyl [N-Term]	20.4642	21.3425	20.4549	23.9455	23.5931	23.8477	0	887	0.00249532	0.169	1xDeamidated [N15]; 1xDimethyl [N-Term]	-0.0001	TS9CM_TAILS
VIQQETTGTPR	[V].VIQQETTGTPR.[S]	Matrix/secreted	3.18244	0.0048997	-4.78721	-38.9946	P02751-15;P02751	FN1	FN1 893-903	2	1	1xDimethyl:2H(4)13C(2) [N-Term]	19.4702	19.1742	19.951	24.2457	24.1796	24.5316	0	952	0.00249532	0.162	1xDimethyl:2H(4)13C(2) [N-Term]	0.00039	TS9CM_TAILS
AGDQRPDVDECR	[S].AGDQRPDVDECR.[T]	Matrix/secreted	1.55131	0.0393249	1.30622	5.83915	O75095-2	MEGF6	MEGF6 50-61	3	1	1xCarbamidomethyl [C11];1xDimethyl [N-Term]	19.1033	18.6839	19.3929	17.4129	17.7684	18.0801	0	92	0.00181668	0.196	1xCarbamidomethyl [C11]; 1xDimethyl [N-Term]	-4e-05	TS9CM_TAILS
AGTQAPEGVAR	[E].AGTQAPEGVAR.[G]		2.21807	0.0134549	2.21401	12.7956	Q96JB5	CDK5RAP3	CDK5RAP3 326-336	2	3	1xDimethyl [N-Term]	21.0044	20.6292	21.1502	18.4455	18.6125	19.0838	0	107	0.00181668	0.209	1xDimethyl [N-Term]	0.0001	TS9CM_TAILS
ALKGTNESLER	[D].ALKGTNESLER.[Q]		3.30239	0.00429999	0.494734	44.7745	P08670	VIM	VIM 332-342	2	2	1xDimethyl [K3];1xDimethyl [N-Term]	22.7876	23.0103	23.4763	22.2815	22.5376	22.9707	1	125	0.00181668	0.22	1xDimethyl [K3]; 1xDimethyl [N-Term]	0.0004	TS9CM_TAILS
APEEIIMDRPFLFVVR	[M].APEEIIMDRPFLFVVR.[H]	Matrix/secreted	2.57571	0.00843918	2.09119	19.3636	P05121	SERPINE1	SERPINE1 371-386	3	1	1xDimethyl [N-Term]	22.5182	23.3638	22.7325	20.576	21.3334	20.4314	0	142	0.00181668	0.232	1xDimethyl [N-Term]	0.00023	TS9CM_TAILS
AQQKNLEGYVGFANLPNQVYR	[VM].AQQKNLEGYVGFANLPNQVYR.[K]		1.48169	0.0441321	2.20507	5.36895	Q16181	SEPT7	SEPT7 22-42	2	2	1xAcetyl [N-Term];1xDimethyl [K4]	20.0479	19.9577	19.5672	17.4038	17.3709	18.1829	1	156	0.00181668	0.191	1xAcetyl [N-Term]; 1xDimethyl [K4]	0.00081	TS9CM_TAILS
AVLGDDEITR	[K].AVLGDDEITR.[E]		2.73247	0.0070407	1.53653	23.2076	Q12959	DLG1	DLG1 453-462	2	2	1xDimethyl [N-Term]	20.4834	20.553	20.7386	18.8198	19.0475	19.298	0	197	0.00181668	0.237	1xDimethyl [N-Term]	-0.00012	TS9CM_TAILS
DLKLPASFDAR	[E].DLKLPASFDAR.[E]	Matrix/secreted	1.68593	0.0306267	2.50157	6.85755	P07858	CTSB	CTSB 77-87	3	1	1xDimethyl [K3];1xDimethyl [N-Term]	19.5377	19.5246	19.3598	17.2523	16.3114	17.3537	1	234	0.00181668	0.209	1xDimethyl [K3]; 1xDimethyl [N-Term]	0.00017	TS9CM_TAILS
DNLAEDIMR	[R].DNLAEDIMR.[L]		2.53199	0.00893691	5.56702	18.4092	P08670	VIM	VIM 176-184	2	1	1xDimethyl [N-Term]	22.7684	23.0048	23.3966	17.7365	16.9261	17.8061	0	241	0.00181668	0.196	1xDimethyl [N-Term]	-9e-05	TS9CM_TAILS
DSPASSKPISINYR	[G].DSPASSKPISINYR.[T]	Matrix/secreted	4.54627	0.00310921	-2.58971	-187.553	P02751-15;P02751	FN1	FN1 1617-1630	2	3	1xAcetyl [N-Term];1xOxidation [P3];1xDimethyl [K7]	24.8588	25.0071	25.0787	27.4297	27.5888	27.6953	0	247	0.00181668	0.242	1xAcetyl [N-Term]; 1xOxidation [P3]; 1xDimethyl [K7]	-5e-05	TS9CM_TAILS
ETDSTVLVR	[N].ETDSTVLVR.[W]	Matrix/secreted	2.94138	0.00601382	-6.06271	-29.5338	P02751-15;P02751	FN1	FN1 1008-1016	2	1	1xDimethyl:2H(4)13C(2) [N-Term]	17.9281	16.6889	17.0498	23.5807	22.9736	23.3006	0	304	0.00181668	0.19	1xDimethyl:2H(4)13C(2) [N-Term]	-5e-05	TS9CM_TAILS
GATYNVIVEALKDQQR	[R].GATYNVIVEALKDQQR.[H]	Matrix/secreted	1.84186	0.0239738	-3.38429	-8.24524	P02751-15;P02751	FN1	FN1 2256-2271	2	1	1xAcetyl [N-Term];1xDimethyl:2H(4)13C(2) [K12]	16.6508	16.4889	17.7377	20.5638	20.1526	20.3138	1	341	0.00181668	0.192	1xAcetyl [N-Term]; 1xDimethyl:2H(4)13C(2) [K12]	-0.00062	TS9CM_TAILS
GDNSVFDIFELTGAAR	[G].GDNSVFDIFELTGAAR.[K]	Matrix/secreted	1.44447	0.0469927	1.32902	5.13193	P07996	THBS1	THBS1 26-41	2	1	1xDeamidated [N3];1xDimethyl [N-Term]	18.6328	18.9001	18.7843	17.209	18.0595	17.0618	0	346	0.00181668	0.198	1xDeamidated [N3]; 1xDimethyl [N-Term]	0.00031	TS9CM_TAILS
GFAGDDAPR	[A].GFAGDDAPR.[A]		3.34926	0.00400783	0.857801	47.2591	A5A3E0;P60709;P63261	POTEF	POTEF 720-728	2	3	1xDimethyl:2H(4)13C(2) [N-Term]	23.132	22.6714	22.9275	22.3031	21.8182	22.0362	0	349	0.00181668	0.247	1xDimethyl:2H(4)13C(2) [N-Term]	0.0004	TS9CM_TAILS
LASAPPPLCPSGR	[Y].LASAPPPLCPSGR.[T]		2.11964	0.0154295	2.79118	11.4113	Q8IV08	PLD3	PLD3 292-304	2	1	1xCarbamidomethyl [C9];1xDimethyl [N-Term]	20.7457	20.4884	20.6773	17.5137	17.7341	18.2902	0	403	0.00181668	0.208	1xCarbamidomethyl [C9]; 1xDimethyl [N-Term]	-3e-05	TS9CM_TAILS
LIDNLDTSAANR	[F].LIDNLDTSAANR.[E]	Matrix/secreted	3.01757	0.00555078	-1.43229	-32.2459	O75063	FAM20B	FAM20B 24-35	2	1	1xDimethyl [N-Term]	21.0307	21.0781	21.2247	22.5383	22.5135	22.5786	0	431	0.00181668	0.206	1xDimethyl [N-Term]	-0.00044	TS9CM_TAILS
LLLYPQDGPR	[P].LLLYPQDGPR.[S]		3.57696	0.00392562	-0.932097	-61.4315	P07602	PSAP	PSAP 177-186	2	4	1xDimethyl [N-Term]	27.0118	26.9028	26.6406	27.9272	27.8652	27.5591	0	436	0.00181668	0.209	1xDimethyl [N-Term]	0.00018	TS9CM_TAILS
LINYQDDAELATR	[HN].LINYQDDAELATR.[A]		1.47751	0.044456	1.03155	5.34185	P14923	JUP	JUP 130-142	2	2	1xDimethyl [N-Term]	19.4696	18.9184	19.6338	18.2649	18.2724	18.3899	0	437	0.00181668	0.194	1xDimethyl [N-Term]	0.00111	TS9CM_TAILS
LVLTALDGGDPPR	[H].LVLTALDGGDPPR.[S]		2.06049	0.0167536	4.50784	10.6512	Q9Y5F8	PCDHGB7	PCDHGB7 210-222	2	1	1xDimethyl [N-Term]	22.4957	22.1924	22.0111	18.5011	16.845	17.8296	0	481	0.00181668	0.211	1xDimethyl [N-Term]	6e-05	TS9CM_TAILS
MDKSELVQK	[-T].MDKSELVQK.[A]		2.84565	0.00665046	0.838731	26.4461	P31946	YWHAB	YWHAB 3-11	2	3	1xAcetyl [N-Term];2xDimethyl [K3;K9]	25.3625	25.1252	25.3173	24.4668	24.3392	24.4828	1	505	0.00181668	0.188	1xAcetyl [N-Term]; 2xDimethyl [K3; K9]	-0.0001	TS9CM_TAILS
QAAPCVLFFDELDSIAKAR	[R].QAAPCVLFFDELDSIAKAR.[G]		2.75668	0.00702007	1.07174	23.8655	P55072	VCP	VCP 568-586	2	1	1xCarbamidomethyl [C5];1xGln->pyro-Glu [N-Term];1xDimethyl [K17]	21.292	20.9954	20.6315	20.1437	19.9214	19.6386	1	581	0.00181668	0.196	1xCarbamidomethyl [C5]; 1xGln->pyro-Glu [N-Term]; 1xDimethyl [K17]	-2e-05	TS9CM_TAILS
QAIKELPQFATGENLPR	[R].QAIKELPQFATGENLPR.[V]		3.05378	0.00554063	0.833547	33.6205	Q9BZZ5	API5	API5 81-97	2	1	1xGln->pyro-Glu [N-Term];1xDimethyl [K4]	21.007	20.8476	21.0677	20.1243	20.033	20.2644	1	584	0.00181668	0.229	1xGln->pyro-Glu [N-Term]; 1xDimethyl [K4]	0.00046	TS9CM_TAILS
QAVTNPNNTFYATKR	[R].QAVTNPNNTFYATKR.[L]		2.36954	0.0110191	0.675172	15.2536	P38646	HSPA9	HSPA9 108-122	2	1	1xGln->pyro-Glu [N-Term];1xDimethyl [K14]	20.6255	20.9314	21.1844	20.0388	20.2157	20.4614	1	591	0.00181668	0.24	1xGln->pyro-Glu [N-Term]; 1xDimethyl [K14]	-0.00028	TS9CM_TAILS
QDGHLWCSTTSNYEQDQKYSF	[R].QDGHLWCSTTSNYEQDQKYSF.[C]	Matrix/secreted	2.31684	0.0119601	-2.71289	-14.3497	P02751-15;P02751	FN1	FN1 380-400	2	2	1xCarbamidomethyl [C7];1xDeamidated [N12];1xGln->pyro-Glu [N-Term];1xDimethyl:2H(4)13C(2) [K18]	18.3785	17.6809	18.3223	21.1958	20.6563	20.6683	1	595	0.00181668	0.199	1xCarbamidomethyl [C7]; 1xDeamidated [N12]; 1xGln->pyro-Glu [N-Term]; 1xDimethyl:2H(4)13C(2) [K18]	0.00744	TS9CM_TAILS
QEEEMMAKEEELVKVR	[R].QEEEMMAKEEELVKVR.[E]		2.24934	0.0128507	2.23618	13.2687	P35579	MYH9	MYH9 843-858	3	1	1xGln->pyro-Glu [N-Term];2xDimethyl:2H(4)13C(2) [K8;K14]	23.1425	23.2695	23.2375	20.894	20.7478	21.2992	2	598	0.00181668	0.227	1xGln->pyro-Glu [N-Term]; 2xDimethyl:2H(4)13C(2) [K8; K14]	0.00071	TS9CM_TAILS
QFSKHSGHLQR	[R].QFSKHSGHLQR.[Q]		1.50765	0.0424039	-0.996759	-5.54009	P19022	CDH2	CDH2 146-156	3	2	1xGln->pyro-Glu [N-Term];1xDimethyl:2H(4)13C(2) [K4]	18.0336	18.6689	18.2245	19.2171	19.3059	19.3943	1	605	0.00181668	0.238	1xGln->pyro-Glu [N-Term]; 1xDimethyl:2H(4)13C(2) [K4]	-7e-05	TS9CM_TAILS
QFVPIKVEQIEAGTPGR	[R].QFVPIKVEQIEAGTPGR.[L]		2.59302	0.00841143	0.793248	19.755	Q16881	TXNRD1	TXNRD1 400-416	3	3	1xGln->pyro-Glu [N-Term];1xDimethyl [K6]	23.9607	23.9439	23.9981	23.0935	23.2147	23.2148	1	606	0.00181668	0.218	1xGln->pyro-Glu [N-Term]; 1xDimethyl [K6]	-0.00083	TS9CM_TAILS
QGIKHECQANGPEDLNR	[F].QGIKHECQANGPEDLNR.[A]		2.94164	0.00601382	3.25756	29.5424	P60981	DSTN	DSTN 129-145	3	3	1xCarbamidomethyl [C7];1xDeamidated [N10];1xGln->pyro-Glu [N-Term];1xDimethyl [K4]	21.7124	21.6191	21.8403	18.6413	18.1664	18.5916	1	611	0.00181668	0.234	1xCarbamidomethyl [C7]; 1xDeamidated [N10]; 1xGln->pyro-Glu [N-Term]; 1xDimethyl [K4]	2e-05	TS9CM_TAILS
QKEITALAPSTMK	[M].QKEITALAPSTMK.[I]		2.05003	0.0170564	-4.92482	-10.522	P60709;P63261	ACTB	ACTB 314-326	2	1	1xGln->pyro-Glu [N-Term];2xDimethyl [K2;K13]	17.2788	18.5021	16.856	22.5763	22.4969	22.3382	1	626	0.00181668	0.216	1xGln->pyro-Glu [N-Term]; 2xDimethyl [K2; K13]	0.00015	TS9CM_TAILS
QKFFGLPQTGDLDQNTIETMR	[M].QKFFGLPQTGDLDQNTIETMR.[K]	Matrix/secreted	3.78107	0.0034225	-1.05558	-77.7107	P08253	MMP2	MMP2 78-98	2	3	1xGln->pyro-Glu [N-Term];1xDimethyl:2H(4)13C(2) [K2]	24.0869	24.2614	24.5458	25.1536	25.2899	25.6173	1	627	0.00181668	0.234	1xGln->pyro-Glu [N-Term]; 1xDimethyl:2H(4)13C(2) [K2]	0.00016	TS9CM_TAILS
QKSEPLIGR	[N].QKSEPLIGR.[K]	Matrix/secreted	5.17978	0.00310921	-2.65142	-388.945	P02751-15;P02751	FN1	FN1 2071-2079	2	2	1xGln->pyro-Glu [N-Term];1xDimethyl [K2]	25.3415	24.9367	25.3568	27.9837	27.584	28.0216	1	639	0.00181668	0.248	1xGln->pyro-Glu [N-Term]; 1xDimethyl [K2]	0.00046	TS9CM_TAILS
QKTGLDSPTGIDFSDITANSFTVH	[R].QKTGLDSPTGIDFSDITANSFTVH.[W]	Matrix/secreted	4.09555	0.00310921	-2.49001	-111.622	P02751-15;P02751	FN1	FN1 1445-1468	3	5	1xGln->pyro-Glu [N-Term];1xDimethyl:2H(4)13C(2) [K2]	24.7357	24.9812	25.1752	27.1831	27.4809	27.6981	1	644	0.00181668	0.25	1xGln->pyro-Glu [N-Term]; 1xDimethyl:2H(4)13C(2) [K2]	0.00104	TS9CM_TAILS
QQCKDIDECDIVPDACKGGM	[R].QQCKDIDECDIVPDACKGGM.[K]	Matrix/secreted	1.53055	0.0409527	0.684685	5.69517	Q12805	EFEMP1	EFEMP1 40-59	2	1	3xCarbamidomethyl [C3;C9;C16];1xGln->pyro-Glu [N-Term];2xDimethyl [K4;K17]	20.3624	20.1402	20.0001	19.4457	19.6261	19.3769	2	675	0.00181668	0.188	3xCarbamidomethyl [C3; C9; C16]; 1xGln->pyro-Glu [N-Term]; 2xDimethyl [K4; K17]	-0.00189	TS9CM_TAILS
QVSQGLDVLTAKVENAAR	[Q].QVSQGLDVLTAKVENAAR.[K]		1.54756	0.0395703	1.92028	5.81288	P18206	VCL	VCL 355-372	2	1	1xGln->pyro-Glu [N-Term];1xDimethyl [K12]	19.0767	19.5365	20.1179	17.3043	18.1	17.566	1	701	0.00181668	0.192	1xGln->pyro-Glu [N-Term]; 1xDimethyl [K12]	0.00137	TS9CM_TAILS
RFEELNADLFR	[A].RFEELNADLFR.[G]		2.11767	0.0154295	-1.43118	-11.3852	P11142	HSPA8	HSPA8 301-311	3	3	1xDimethyl:2H(4)13C(2) [N-Term]	20.4388	20.3947	20.5786	22.0575	21.8771	21.771	1	709	0.00181668	0.232	1xDimethyl:2H(4)13C(2) [N-Term]	-0.00013	TS9CM_TAILS
SDYFQAPSDYR	[S].SDYFQAPSDYR.[Y]	Matrix/secreted	2.90798	0.00610604	-2.06803	-28.4177	Q08380	LGALS3BP	LGALS3BP 444-454	2	1	1xDimethyl:2H(4)13C(2) [N-Term]	18.0905	17.6912	17.9648	20.2985	19.6546	19.9974	0	742	0.00181668	0.239	1xDimethyl:2H(4)13C(2) [N-Term]	-0.00064	TS9CM_TAILS
SGGTTMYPGIADR	[LM].SGGTTMYPGIADR.[M]		2.08572	0.0161883	0.8574	10.9691	P60709;P63261	ACTB	ACTB 300-312	2	2	1xDimethyl [N-Term]	22.8057	22.7795	23.0068	21.9456	22.0589	22.0155	0	763	0.00181668	0.192	1xDimethyl [N-Term]	-0.00083	TS9CM_TAILS
SLLGAFIPR	[K].SLLGAFIPR.[C]	Matrix/secreted	2.79563	0.00701283	-1.86738	-24.9627	Q08629	SPOCK1	SPOCK1 328-336	2	2	1xDimethyl:2H(4)13C(2) [N-Term]	20.6381	20.4639	20.6574	22.3634	22.3615	22.6366	0	789	0.00181668	0.24	1xDimethyl:2H(4)13C(2) [N-Term]	0.00015	TS9CM_TAILS
SMEAEMIQLQEELAAAER	[K].SMEAEMIQLQEELAAAER.[A]		2.76634	0.00702007	2.8247	24.133	P35579	MYH9	MYH9 1677-1694	3	1	1xDimethyl [N-Term]	20.7758	20.7977	20.4297	17.7292	18.0193	17.7806	0	799	0.00181668	0.228	1xDimethyl [N-Term]	0.00081	TS9CM_TAILS
SMPLTEAPAFILPPR	[D].SMPLTEAPAFILPPR.[N]		2.24028	0.0129334	1.47193	13.1299	Q15746	MYLK	MYLK 26-40	2	1	1xDimethyl [N-Term]	20.5588	20.8074	20.629	19.2767	19.1372	19.1656	0	800	0.00181668	0.207	1xDimethyl [N-Term]	-0.00125	TS9CM_TAILS
SSAGLGPVVR	[A].SSAGLGPVVR.[C]	Matrix/secreted	2.61283	0.00814802	-1.20325	-20.2125	P17936	IGFBP3	IGFBP3 30-39	2	2	1xDimethyl:2H(4)13C(2) [N-Term]	21.0566	20.487	20.8398	22.1452	21.7752	22.0728	0	822	0.00181668	0.21	1xDimethyl:2H(4)13C(2) [N-Term]	-0.00014	TS9CM_TAILS
STAAQQELR	[D].STAAQQELR.[S]		3.23658	0.00446977	1.58996	41.5051	P35579	MYH9	MYH9 1154-1162	2	1	1xDimethyl:2H(4)13C(2) [N-Term]	22.1042	22.1073	22.6394	20.4521	20.5872	21.0417	0	841	0.00181668	0.196	1xDimethyl:2H(4)13C(2) [N-Term]	0.00052	TS9CM_TAILS
STAIDAPSNLR	[A].STAIDAPSNLR.[F]	Matrix/secreted	2.96128	0.00590559	-2.24786	-30.2193	P02751-15;P02751	FN1	FN1 1991-2001	2	2	1xDimethyl:2H(4)13C(2) [N-Term]	19.9787	19.9451	19.9179	22.3217	22.0463	22.2173	0	842	0.00181668	0.229	1xDimethyl:2H(4)13C(2) [N-Term]	9e-05	TS9CM_TAILS
STSATLTGLTR	[T].STSATLTGLTR.[G]	Matrix/secreted	2.70474	0.00739708	-0.652546	-22.4765	P02751-15;P02751	FN1	FN1 2245-2255	2	3	1xDimethyl [N-Term]	20.2143	20.0868	20.2508	20.8935	20.7707	20.8454	0	849	0.00181668	0.212	1xDimethyl [N-Term]	0.0002	TS9CM_TAILS
STVSDVPR	[Q].STVSDVPR.[D]	Matrix/secreted	2.18498	0.0142595	-2.30272	-12.3127	P02751-15;P02751	FN1	FN1 1536-1543	2	1	1xDimethyl:2H(4)13C(2) [N-Term]	20.3163	20.3744	20.7793	22.9766	22.4032	22.9984	0	853	0.00181668	0.212	1xDimethyl:2H(4)13C(2) [N-Term]	0.00016	TS9CM_TAILS
SVFDIFELTGAAR	[N].SVFDIFELTGAAR.[K]	Matrix/secreted	2.25351	0.0128507	3.7238	13.3331	P07996	THBS1	THBS1 29-41	2	3	1xDimethyl [N-Term]	22.2552	22.3622	22.4468	18.4943	18.1743	19.2242	0	856	0.00181668	0.211	1xDimethyl [N-Term]	-0.00022	TS9CM_TAILS
SVSSVYEQHESTPLR	[V].SVSSVYEQHESTPLR.[G]	Matrix/secreted	2.73906	0.00702007	-4.02538	-23.3848	P02751-15;P02751	FN1	FN1 1428-1442	3	2	1xDimethyl:2H(4)13C(2) [N-Term]	17.38	17.0959	17.3728	21.2263	20.9562	21.7423	0	862	0.00181668	0.204	1xDimethyl:2H(4)13C(2) [N-Term]	-0.00035	TS9CM_TAILS
SWIGSVDILR	[M].SWIGSVDILR.[R]	Matrix/secreted	3.94851	0.00310921	1.90252	94.2359	P21980	TGM2	TGM2 253-262	2	1	1xDimethyl [N-Term]	19.6984	19.3876	18.782	17.8117	17.445	16.9037	0	865	0.00181668	0.222	1xDimethyl [N-Term]	7e-05	TS9CM_TAILS
TNEKVELQELNDR	[R].TNEKVELQELNDR.[F]		2.97926	0.00579959	0.404659	30.8525	P08670	VIM	VIM 101-113	2	2	1xDimethyl:2H(4)13C(2) [K4];1xDimethyl:2H(4)13C(2) [N-Term]	23.2869	23.4984	23.9335	22.8853	23.0696	23.5498	1	905	0.00181668	0.188	1xDimethyl:2H(4)13C(2) [K4]; 1xDimethyl:2H(4)13C(2) [N-Term]	0.00018	TS9CM_TAILS
TSATLTGLTR	[S].TSATLTGLTR.[G]	Matrix/secreted	2.69122	0.00740136	-2.16165	-22.1282	P02751-15;P02751	FN1	FN1 2246-2255	2	2	1xDimethyl [N-Term]	20.2876	20.2867	20.4591	22.5456	22.253	22.7198	0	910	0.00181668	0.248	1xDimethyl [N-Term]	-2e-05	TS9CM_TAILS
VGVDTKHQTLQGVAFPISR	[D].VGVDTKHQTLQGVAFPISR.[E]		1.71599	0.0293294	0.952607	7.10653	Q12792	TWF1	TWF1 166-184	3	2	1xDimethyl [K6];1xDimethyl [N-Term]	22.8897	22.9139	23.1296	21.9199	22.2016	21.9539	1	938	0.00181668	0.215	1xDimethyl [K6]; 1xDimethyl [N-Term]	-2e-05	TS9CM_TAILS
VSVSSVYEQHESTPLR	[V].VSVSSVYEQHESTPLR.[G]	Matrix/secreted	2.28984	0.0123559	-4.0391	-13.9074	P02751-15;P02751	FN1	FN1 1427-1442	3	1	1xDimethyl:2H(4)13C(2) [N-Term]	16.8583	17.4031	17.4849	21.4258	20.9692	21.4685	0	966	0.00181668	0.236	1xDimethyl:2H(4)13C(2) [N-Term]	-9e-05	TS9CM_TAILS
AAAQYNPEPPPPR	[E].AAAQYNPEPPPPR.[T]		2.62244	0.00814802	2.50352	20.4383	P04632	CAPNS1	CAPNS1 72-84	2	2	1xDimethyl [N-Term]	19.9145	19.4726	19.617	17.386	17.1926	16.9149	0	7	0.00114891	0.6	1xDimethyl [N-Term]	-0.00037	TS9CM_TAILS
AAATGTSTSTPAAPTAR	[S].AAATGTSTSTPAAPTAR.[K]		1.68047	0.030852	1.77841	6.81321	O76021	RSL1D1	RSL1D1 12-28	2	2	1xDimethyl [N-Term]	19.3359	19.0419	18.9302	17.0499	17.4113	17.5115	0	9	0.00114891	0.707	1xDimethyl [N-Term]	-0.00077	TS9CM_TAILS
AAAVAGPEMQTGR	[S].AAAVAGPEMQTGR.[N]	Matrix/secreted	2.64269	0.00792949	2.61788	20.9221	Q12805	EFEMP1	EFEMP1 122-134	2	3	1xDimethyl [N-Term]	22.2015	21.6036	21.6072	19.7983	18.9897	18.7707	0	10	0.00114891	0.276	1xDimethyl [N-Term]	0.00061	TS9CM_TAILS
AAYEEVIR	[L].AAYEEVIR.[E]		2.27382	0.0126102	-0.9875	-13.6511	Q16643	DBN1	DBN1 15-22	2	3	1xDimethyl [N-Term]	20.0489	20.0538	20.364	21.0993	21.1226	21.2072	0	47	0.00114891	0.277	1xDimethyl [N-Term]	0.0002	TS9CM_TAILS
AEKLQLQEQLQAETELCAEAEELR	[M].AEKLQLQEQLQAETELCAEAEELR.[A]		2.05994	0.0167536	2.5547	10.6444	P35579	MYH9	MYH9 880-903	3	4	1xCarbamidomethyl [C17];1xDimethyl [K3];1xDimethyl [N-Term]	20.8626	21.2095	21.2514	18.0875	18.3956	19.1762	1	72	0.00114891	0.777	1xCarbamidomethyl [C17]; 1xDimethyl [K3]; 1xDimethyl [N-Term]	-0.00046	TS9CM_TAILS
AEPPVPAQGEAPGEQAR	[H].AEPPVPAQGEAPGEQAR.[D]		3.69526	0.00364345	2.13962	70.399	P55884	EIF3B	EIF3B 97-113	3	2	1xDimethyl [N-Term]	21.8657	21.8048	22.0966	19.7868	19.6385	19.9231	0	75	0.00114891	0.3	1xDimethyl [N-Term]	-0.0003	TS9CM_TAILS
AERNSNLVGAAHEELQQSR	[S].AERNSNLVGAAHEELQQSR.[I]		1.61775	0.0349306	-1.46994	-6.32278	P02545	LMNA	LMNA 278-296	3	3	1xDeamidated [N4];1xDimethyl [N-Term]	18.7619	19.3473	19.9557	20.6424	20.801	21.0314	1	78	0.00114891	0.538	1xDeamidated [N4]; 1xDimethyl [N-Term]	0.00023	TS9CM_TAILS
AETELCAEAEELR	[Q].AETELCAEAEELR.[A]		1.55638	0.0391526	4.65534	5.87484	P35579	MYH9	MYH9 891-903	2	3	1xCarbamidomethyl [C6];1xDimethyl [N-Term]	23.5475	23.5756	23.4102	17.8544	18.4018	20.3111	0	80	0.00114891	0.451	1xCarbamidomethyl [C6]; 1xDimethyl [N-Term]	0.00115	TS9CM_TAILS
AEVGAAETTLTELR	[S].AEVGAAETTLTELR.[R]		2.76249	0.00702007	2.51822	24.026	P05783	KRT18	KRT18 287-300	2	4	1xDimethyl [N-Term]	25.3778	25.4994	25.2299	22.6503	23.0961	22.8061	0	82	0.00114891	0.407	1xDimethyl [N-Term]	-0.0001	TS9CM_TAILS
AFAPGTGVGGDSHFDDDELWTLGEGQVVR	[H].AFAPGTGVGGDSHFDDDELWTLGEGQVVR.[V]	Matrix/secreted	1.9994	0.0184922	1.94861	9.91784	P08253	MMP2	MMP2 194-222	3	1	1xDimethyl [N-Term]	21.9681	21.722	21.1761	19.6454	19.8563	19.5186	0	84	0.00114891	0.582	1xDimethyl [N-Term]	-0.00109	TS9CM_TAILS
AFKQMEQISQFLQAAER	[M].AFKQMEQISQFLQAAER.[Y]		1.61588	0.0349935	1.57164	6.30868	P37802	TAGLN2	TAGLN2 86-102	3	2	1xDimethyl [K3];1xDimethyl [N-Term]	20.4832	20.7738	21.0393	18.4166	19.4994	19.6653	1	86	0.00114891	0.271	1xDimethyl [K3]; 1xDimethyl [N-Term]	0.0003	TS9CM_TAILS
AGASATFPMQCSALR	[D].AGASATFPMQCSALR.[K]		2.29667	0.012317	0.798036	14.018	Q6IS14	EIF5AL1	EIF5AL1 12-26	2	2	1xCarbamidomethyl [C11];1xDimethyl [N-Term]	21.7323	21.9795	21.6486	20.969	21.0702	20.9271	0	91	0.00114891	0.285	1xCarbamidomethyl [C11]; 1xDimethyl [N-Term]	0.00063	TS9CM_TAILS
AGDTHLGGEDFDNR	[T].AGDTHLGGEDFDNR.[LM]		3.17966	0.0048997	-0.701158	-38.8702	P11142;P0DMV9	HSPA8	HSPA8 223-236	2	5	1xDimethyl:2H(4)13C(2) [N-Term]	22.7042	22.2254	22.4634	23.3731	22.9287	23.1947	0	93	0.00114891	0.635	1xDimethyl:2H(4)13C(2) [N-Term]	-0.00041	TS9CM_TAILS
AGGSSGLEDVLPLLQQADELHR	[E].AGGSSGLEDVLPLLQQADELHR.[G]		1.84247	0.0239738	1.80936	8.25109	Q96TC7	RMDN3	RMDN3 229-250	3	1	1xDimethyl [N-Term]	19.6079	20.2039	19.9572	17.6052	18.1503	18.5854	0	97	0.00114891	0.312	1xDimethyl [N-Term]	-0.00142	TS9CM_TAILS
ALAEGPGAEGPR	[M].ALAEGPGAEGPR.[L]		3.88528	0.00327278	1.45716	87.6191	Q13263	TRIM28	TRIM28 580-591	2	2	1xDimethyl [N-Term]	21.3453	20.7395	20.6356	19.9162	19.2838	19.149	0	117	0.00114891	0.427	1xDimethyl [N-Term]	0.00049	TS9CM_TAILS
ALDAAYCFR	[R].ALDAAYCFR.[N]	Matrix/secreted	3.25382	0.00435391	1.28015	42.3377	P61812	TGFB2	TGFB2 303-311	2	3	1xCarbamidomethyl [C7];1xDimethyl [N-Term]	24.6516	24.7418	24.9587	23.3147	23.5082	23.6887	0	118	0.00114891	0.277	1xCarbamidomethyl [C7]; 1xDimethyl [N-Term]	-0.00026	TS9CM_TAILS
ALDFEQEMATAASSSSLEKSYELPDGQVITIGNER	[V].ALDFEQEMATAASSSSLEKSYELPDGQVITIGNER.[F]		1.69408	0.0304173	3.67696	6.92429	P60709;P63261	ACTB	ACTB 220-254	3	2	1xDimethyl [K19];1xDimethyl [N-Term]	21.9164	22.1551	20.9062	17.8397	17.8259	18.2813	1	119	0.00114891	1.198	1xDimethyl [K19]; 1xDimethyl [N-Term]	0.00344	TS9CM_TAILS
ALEILQEEDLIDEDDIPVR	[R].ALEILQEEDLIDEDDIPVR.[S]		3.36542	0.00400783	-4.60826	-48.1469	P0C0L4	C4A	C4A 757-775	2	2	1xDimethyl:2H(4)13C(2) [N-Term]	19.6338	19.2798	20.1164	24.4143	23.7297	24.7107	0	123	0.00114891	1.244	1xDimethyl:2H(4)13C(2) [N-Term]	0.00377	TS9CM_TAILS
ALGQTQPSDQDTLVQR	[S].ALGQTQPSDQDTLVQR.[A]		2.35751	0.0112282	4.61007	15.0425	Q96HC4	PDLIM5	PDLIM5 392-407	2	6	1xDimethyl [N-Term]	22.3621	22.2549	22.5201	17.9249	18.0677	17.3143	0	124	0.00114891	1.095	1xDimethyl [N-Term]	0.0002	TS9CM_TAILS
AMDECTDEGGRPQR	[A].AMDECTDEGGRPQR.[C]	Matrix/secreted	4.46145	0.00310921	-3.06778	-170.104	P11047	LAMC1	LAMC1 36-49	3	2	1xCarbamidomethyl [C5];1xDimethyl [N-Term]	24.0326	23.867	24.1001	27.0706	26.9321	27.2004	0	132	0.00114891	0.327	1xCarbamidomethyl [C5]; 1xDimethyl [N-Term]	0.00042	TS9CM_TAILS
AMDECTDEGGRPQR	[A].AMDECTDEGGRPQR.[C]	Matrix/secreted	3.04529	0.00554063	-3.10207	-33.293	P11047	LAMC1	LAMC1 36-49	3	2	1xCarbamidomethyl [C5];1xOxidation [M2];1xDimethyl:2H(4)13C(2) [N-Term]	20.4259	19.7756	20.6002	23.7137	22.7987	23.5955	0	133	0.00114891	0.377	1xCarbamidomethyl [C5]; 1xOxidation [M2]; 1xDimethyl:2H(4)13C(2) [N-Term]	-0.00034	TS9CM_TAILS
ANIPLLLYPQDGPR	[M].ANIPLLLYPQDGPR.[S]		2.4023	0.0105813	-0.887676	-15.8438	P07602	PSAP	PSAP 173-186	2	8	1xDimethyl [N-Term]	25.0489	25.0187	25.1577	25.8849	26.0184	25.9851	0	137	0.00114891	0.334	1xDimethyl [N-Term]	-0.0009	TS9CM_TAILS
APPPSIDLTNFLVR	[W].APPPSIDLTNFLVR.[Y]	Matrix/secreted	1.64416	0.0331188	-2.49565	-6.52513	P02751-15;P02751	FN1	FN1 1379-1392	3	3	1xDimethyl:2H(4)13C(2) [N-Term]	17.031	18.2299	17.5209	19.9509	19.9621	20.3557	0	145	0.00114891	0.26	1xDimethyl:2H(4)13C(2) [N-Term]	-0.00015	TS9CM_TAILS
AQEPTGNNAEICLLPLDYGPCR	[A].AQEPTGNNAEICLLPLDYGPCR.[A]		2.63348	0.00800083	1.26011	20.7006	P48307	TFPI2	TFPI2 25-46	2	3	2xCarbamidomethyl [C12;C21];1xDimethyl [N-Term]	22.1889	21.6959	22.0091	20.8456	20.5544	20.7136	0	151	0.00114891	0.763	2xCarbamidomethyl [C12; C21]; 1xDimethyl [N-Term]	0.0002	TS9CM_TAILS
AQGVVTTLENVSPPR	[P].AQGVVTTLENVSPPR.[R]	Matrix/secreted	2.66428	0.00772917	-3.33778	-21.4503	P02751-15;P02751	FN1	FN1 1895-1909	2	2	1xDimethyl [N-Term]	20.4744	20.2574	19.4778	23.57	23.547	23.1059	0	152	0.00114891	0.405	1xDimethyl [N-Term]	0.00221	TS9CM_TAILS
AQYEDIANR	[K].AQYEDIANR.[S]		2.46409	0.00973214	-0.996458	-17.0186	P05787	KRT8	KRT8 265-273	2	2	1xDimethyl [N-Term]	22.5739	21.9712	21.9662	23.5122	22.9088	23.0798	0	157	0.00114891	0.284	1xDimethyl [N-Term]	-0.00019	TS9CM_TAILS
ARPGPEPAPATDER	[L].ARPGPEPAPATDER.[D]		2.34602	0.0113471	0.549347	14.8436	Q15149	PLEC	PLEC 164-177	3	2	1xDimethyl:2H(4)13C(2) [N-Term]	22.7978	22.4467	22.9368	22.2169	21.9711	22.3452	0	159	0.00114891	0.355	1xDimethyl:2H(4)13C(2) [N-Term]	0.00016	TS9CM_TAILS
ATTPQFPDMILSASR	[I].ATTPQFPDMILSASR.[D]		1.49294	0.0434057	2.2654	5.4425	P63244	GNB2L1	GNB2L1 22-36	2	1	1xDimethyl [N-Term]	20.3641	19.8939	20.2062	17.5964	17.3048	18.7669	0	189	0.00114891	0.429	1xDimethyl [N-Term]	-0.00054	TS9CM_TAILS
AVSQMVEMEEQVVEDHR	[E].AVSQMVEMEEQVVEDHR.[A]		1.42805	0.0483665	1.5649	5.03032	O00139	KIF2A	KIF2A 613-629	3	1	1xDimethyl [N-Term]	20.4222	20.599	20.4052	18.5962	19.6537	18.4818	0	198	0.00114891	0.766	1xDimethyl [N-Term]	0.00066	TS9CM_TAILS
AYGPPSNFLEIDIFNPQTVGVGR	[D].AYGPPSNFLEIDIFNPQTVGVGR.[A]		1.60355	0.0358225	2.78346	6.21638	Q9UMY4	SNX12	SNX12 22-44	3	3	1xDimethyl [N-Term]	21.0155	20.5502	20.5694	18.8815	17.976	16.9272	0	202	0.00114891	0.349	1xDimethyl [N-Term]	-0.00039	TS9CM_TAILS
CEVDALKGTNESLER	[T].CEVDALKGTNESLER.[Q]		4.28624	0.00310921	0.600354	139.028	P08670	VIM	VIM 328-342	2	6	1xCarbamidomethyl [C1];1xDimethyl [K7];1xDimethyl [N-Term]	23.1002	23.3631	23.761	22.4913	22.7682	23.1637	1	205	0.00114891	0.57	1xCarbamidomethyl [C1]; 1xDimethyl [K7]; 1xDimethyl [N-Term]	2e-05	TS9CM_TAILS
DAGEFVDLYVPR	[N].DAGEFVDLYVPR.[K]		2.57318	0.00843918	0.499589	19.3071	P63220	RPS21	RPS21 4-15	2	2	1xDimethyl:2H(4)13C(2) [N-Term]	25.0668	24.8584	24.9709	24.5612	24.3174	24.5188	0	213	0.00114891	0.485	1xDimethyl:2H(4)13C(2) [N-Term]	0.00041	TS9CM_TAILS
DNLAEDIMR	[R].DNLAEDIMR.[L]		1.92455	0.0208386	1.95268	9.08595	P08670	VIM	VIM 176-184	2	2	1xOxidation [M8];1xDimethyl [N-Term]	19.8311	19.3498	20.205	17.5214	17.3682	18.6381	0	240	0.00114891	0.297	1xOxidation [M8]; 1xDimethyl [N-Term]	-0.00036	TS9CM_TAILS
DVSVVDLTCR	[P].DVSVVDLTCR.[L]		2.2505	0.0128507	2.39367	13.2867	O14556	GAPDHS	GAPDHS 311-320	2	2	1xCarbamidomethyl [C9];1xDimethyl [N-Term]	24.3283	24.2925	23.803	22.0037	22.1706	21.0686	0	256	0.00114891	0.415	1xCarbamidomethyl [C9]; 1xDimethyl [N-Term]	0.00025	TS9CM_TAILS
EAAAQYNPEPPPPR	[S].EAAAQYNPEPPPPR.[T]		2.00939	0.0181878	0.949651	10.0343	P04632	CAPNS1	CAPNS1 71-84	2	2	1xDimethyl [N-Term]	19.4249	19.2536	19.2552	18.3644	18.2266	18.4938	0	257	0.00114891	0.676	1xDimethyl [N-Term]	-0.00055	TS9CM_TAILS
EEAENTLQSFR	[R].EEAENTLQSFR.[Q]		1.50716	0.0424039	5.41512	5.5368	P08670	VIM	VIM 197-207	2	2	1xDimethyl [N-Term]	23.2855	23.4815	23.882	17.6059	16.5202	20.2776	0	269	0.00114891	0.501	1xDimethyl [N-Term]	0.00013	TS9CM_TAILS
EESPLLIGQQSTVSDVPR	[R].EESPLLIGQQSTVSDVPR.[D]	Matrix/secreted	2.11721	0.0154295	4.41728	11.3791	P02751-15;P02751	FN1	FN1 1526-1543	2	4	1xDimethyl [N-Term]	22.9581	22.4432	21.8519	17.8086	18.6156	17.5771	0	278	0.00114891	0.443	1xDimethyl [N-Term]	-0.00065	TS9CM_TAILS
EMEAELEDER	[R].EMEAELEDER.[K]		1.86118	0.0231307	2.44409	8.4347	P35579	MYH9	MYH9 1593-1602	2	2	1xDimethyl [N-Term]	20.1527	20.0212	20.3667	17.6709	17.0951	18.4422	0	293	0.00114891	0.592	1xDimethyl [N-Term]	-0.00013	TS9CM_TAILS
EMEENFAVEAANYQDTIGR	[R].EMEENFAVEAANYQDTIGR.[L]		2.36531	0.0110773	1.65516	15.1791	P08670	VIM	VIM 346-364	3	2	1xDimethyl [N-Term]	19.471	19.0733	19.7663	17.973	17.4705	17.9016	0	294	0.00114891	0.29	1xDimethyl [N-Term]	0.00073	TS9CM_TAILS
ESPLLIGQQSTVSDVPR	[E].ESPLLIGQQSTVSDVPR.[D]	Matrix/secreted	2.0221	0.0178352	-4.13117	-10.1844	P02751-15;P02751	FN1	FN1 1527-1543	2	1	1xDimethyl:2H(4)13C(2) [N-Term]	17.3151	18.6164	16.8253	21.9444	21.9439	21.262	0	302	0.00114891	0.375	1xDimethyl:2H(4)13C(2) [N-Term]	-0.00014	TS9CM_TAILS
ESTPVVIQQETTGTPR	[Q].ESTPVVIQQETTGTPR.[S]	Matrix/secreted	1.4615	0.045703	-2.28118	-5.23918	P02751-15;P02751	FN1	FN1 888-903	2	2	1xDimethyl:2H(4)13C(2) [N-Term]	17.5618	17.8043	16.8933	19.541	19.5291	20.0329	0	303	0.00114891	0.259	1xDimethyl:2H(4)13C(2) [N-Term]	-0.00032	TS9CM_TAILS
FETGDAGASATFPMQCSALR	[D].FETGDAGASATFPMQCSALR.[K]		1.79856	0.0258177	0.185151	7.83524	Q6IS14	EIF5AL1	EIF5AL1 7-26	2	2	1xCarbamidomethyl [C16];1xDimethyl [N-Term]	21.3938	21.6887	21.7137	21.1664	21.5062	21.5681	0	307	0.00114891	0.56	1xCarbamidomethyl [C16]; 1xDimethyl [N-Term]	0.0006	TS9CM_TAILS
FFGLPQTGDLDQNTIETMR	[K].FFGLPQTGDLDQNTIETMR.[K]	Matrix/secreted	2.13016	0.0152972	0.709407	11.552	P08253	MMP2	MMP2 80-98	3	2	1xDimethyl:2H(4)13C(2) [N-Term]	23.256	23.5065	23.5506	22.6684	22.7225	22.794	0	310	0.00114891	0.555	1xDimethyl:2H(4)13C(2) [N-Term]	-0.0009	TS9CM_TAILS
FIAVGYVDDTQFVR	[RH].FIAVGYVDDTQFVR.[F]		1.66718	0.0314881	-3.00733	-6.70646	P30484	HLA-B	HLA-B 46-59	2	2	1xDimethyl:2H(4)13C(2) [N-Term]	17.4152	16.7915	18.1572	20.3032	20.6283	20.4544	0	312	0.00114891	0.451	1xDimethyl:2H(4)13C(2) [N-Term]	-0.00028	TS9CM_TAILS
FISVGYVDDTQFVR	[R].FISVGYVDDTQFVR.[F]		4.20887	0.00310921	-3.9219	-127.178	P01889	HLA-B	HLA-B 46-59	2	3	1xDimethyl:2H(4)13C(2) [N-Term]	19.2327	19.0925	19.4202	23.0931	23.049	23.369	0	315	0.00114891	0.523	1xDimethyl:2H(4)13C(2) [N-Term]	-5e-05	TS9CM_TAILS
FMANIPLLLYPQDGPR	[P].FMANIPLLLYPQDGPR.[S]		3.14856	0.00506857	0.168921	37.5014	P07602	PSAP	PSAP 171-186	2	13	1xDimethyl [N-Term]	27.5947	27.582	27.0943	27.4178	27.4134	26.933	0	316	0.00114891	0.732	1xDimethyl [N-Term]	-0.00029	TS9CM_TAILS
FQSDIGPYQSGR	[S].FQSDIGPYQSGR.[F]	Matrix/secreted	3.84759	0.00342077	-1.91709	-83.8977	Q8N474	SFRP1	SFRP1 39-50	3	3	1xDimethyl [N-Term]	26.0553	25.9898	26.1315	27.9268	27.928	28.0731	0	319	0.00114891	0.254	1xDimethyl [N-Term]	0.00022	TS9CM_TAILS
FSLADAINTEFKNTR	[D].FSLADAINTEFKNTR.[T]		1.50421	0.042592	-0.0920645	-5.51714	P08670	VIM	VIM 86-100	2	20	1xDimethyl [K12];1xDimethyl [N-Term]	30.3376	30.6304	30.3691	30.4515	30.7334	30.4284	1	321	0.00114891	1.01	1xDimethyl [K12]; 1xDimethyl [N-Term]	-0.0004	TS9CM_TAILS
FVSQYENYDPASR	[P].FVSQYENYDPASR.[T]	Matrix/secreted	1.94712	0.0200876	-0.47028	-9.32943	Q08397	LOXL1	LOXL1 184-196	2	2	1xDimethyl [N-Term]	22.6611	22.6571	22.6383	23.2288	23.101	23.0375	0	325	0.00114891	0.636	1xDimethyl [N-Term]	0.00011	TS9CM_TAILS
FVVPVASPSGDAR	[P].FVVPVASPSGDAR.[R]		2.12702	0.0153534	1.85847	11.5098	P21333	FLNA	FLNA 2321-2333	2	2	1xDimethyl [N-Term]	23.0832	23.025	22.9123	21.3409	21.3694	20.7348	0	326	0.00114891	0.467	1xDimethyl [N-Term]	0.00073	TS9CM_TAILS
GADETSEKEQQEAIEHIDEVQNEIDR	[D].GADETSEKEQQEAIEHIDEVQNEIDR.[L]		1.83618	0.0240937	0.537471	8.19033	Q01105-2	SET	SET 19-44	3	3	1xDimethyl [K8];1xDimethyl [N-Term]	24.2985	24.0805	24.4298	23.6673	23.5104	24.0187	1	328	0.00114891	0.539	1xDimethyl [K8]; 1xDimethyl [N-Term]	0.00073	TS9CM_TAILS
GAFEGTHMGPFVER	[G].GAFEGTHMGPFVER.[G]		2.14756	0.0148217	1.30387	11.7883	Q9NZN4	EHD2	EHD2 412-425	2	2	1xDimethyl [N-Term]	21.4119	21.7471	21.7636	20.2562	20.2269	20.528	0	329	0.00114891	0.49	1xDimethyl [N-Term]	-0.00087	TS9CM_TAILS
GAGAEEVLAPLR	[D].GAGAEEVLAPLR.[L]		1.89181	0.0219382	0.896073	8.74369	P41250	GARS	GARS 57-68	2	2	1xDimethyl [N-Term]	20.9972	20.79	21.1431	20.298	19.8446	20.0994	0	330	0.00114891	0.403	1xDimethyl [N-Term]	0	TS9CM_TAILS
GAQIDDNIPR	[S].GAQIDDNIPR.[R]		2.22048	0.0134415	1.13814	12.8314	Q16555	DPYSL2	DPYSL2 543-552	2	3	1xDimethyl [N-Term]	19.7628	19.6196	19.7619	18.763	18.3162	18.6507	0	337	0.00114891	0.707	1xDimethyl [N-Term]	0.00013	TS9CM_TAILS
GASTGIYEALELR	[S].GASTGIYEALELR.[D]		1.47451	0.0445584	1.38233	5.32246	P06733	ENO1	ENO1 38-50	2	1	1xDimethyl [N-Term]	19.1271	19.3813	19.4851	17.3693	18.4975	17.9797	0	340	0.00114891	0.402	1xDimethyl [N-Term]	-0.00084	TS9CM_TAILS
GDNSVFDIFELTGAAR	[G].GDNSVFDIFELTGAAR.[K]	Matrix/secreted	3.98001	0.00310921	3.53563	97.7166	P07996	THBS1	THBS1 26-41	2	5	1xDimethyl [N-Term]	22.8471	22.8306	22.4469	19.277	19.3674	18.8734	0	345	0.00114891	0.836	1xDimethyl [N-Term]	0.00099	TS9CM_TAILS
GDPFPAVFGDFLGR	[G].GDPFPAVFGDFLGR.[E]		1.68918	0.0306267	0.443645	6.88407	Q14315	FLNC	FLNC 2215-2228	2	2	1xDimethyl:2H(4)13C(2) [N-Term]	21.1734	21.2282	21.0452	20.8584	20.7134	20.5441	0	347	0.00114891	0.301	1xDimethyl:2H(4)13C(2) [N-Term]	-0.00037	TS9CM_TAILS
GEEGHDPKEPEQLR	[R].GEEGHDPKEPEQLR.[K]		1.83596	0.0240937	-0.633076	-8.18814	P51991	HNRNPA3	HNRNPA3 22-35	4	1	1xDimethyl:2H(4)13C(2) [K8];1xDimethyl:2H(4)13C(2) [N-Term]	20.7418	20.4768	20.8826	21.2353	21.2373	21.5278	1	348	0.00114891	0.508	1xDimethyl:2H(4)13C(2) [K8]; 1xDimethyl:2H(4)13C(2) [N-Term]	0.00052	TS9CM_TAILS
GGDGQAGPDEGEVDSCLR	[D].GGDGQAGPDEGEVDSCLR.[QH]		1.96339	0.0194686	2.72803	9.50886	O15511	ARPC5	ARPC5 30-47	2	11	1xCarbamidomethyl [C16];1xDimethyl [N-Term]	22.9417	23.1731	23.2052	19.6407	20.7593	20.7359	0	351	0.00114891	1.45	1xCarbamidomethyl [C16]; 1xDimethyl [N-Term]	-0.00032	TS9CM_TAILS
GGSMGDYMAQEDDWDR	[G].GGSMGDYMAQEDDWDR.[D]		1.53772	0.0403795	3.4734	5.74451	O43707	ACTN4	ACTN4 25-40	2	1	1xDimethyl [N-Term]	22.5143	22.4218	21.4002	19.4726	19.7108	16.7327	0	352	0.00114891	0.92	1xDimethyl [N-Term]	0.00086	TS9CM_TAILS
GGTTMYPGIADR	[S].GGTTMYPGIADR.[M]		2.91007	0.00610604	1.13353	28.4862	P60709;P63261	ACTB	ACTB 301-312	2	2	1xOxidation [M5];1xDimethyl [N-Term]	21.463	20.9516	21.353	20.25	19.8622	20.2547	0	354	0.00114891	0.282	1xOxidation [M5]; 1xDimethyl [N-Term]	0.00015	TS9CM_TAILS
GLAVTPTPVPVVGSQMTR	[D].GLAVTPTPVPVVGSQMTR.[Q]		1.45862	0.045902	-0.411943	-5.2209	P26368	U2AF2	U2AF2 129-146	2	1	1xDimethyl:2H(4)13C(2) [N-Term]	21.889	22.0801	22.2388	22.3455	22.6009	22.4974	0	355	0.00114891	0.434	1xDimethyl:2H(4)13C(2) [N-Term]	-0.00071	TS9CM_TAILS
GLVETPTGYIESLPR	[D].GLVETPTGYIESLPR.[V]		3.6324	0.00391486	0.524563	65.4822	P55209	NAP1L1	NAP1L1 58-72	3	6	1xDimethyl [N-Term]	25.5661	25.2173	25.5564	25.0555	24.6925	25.0181	0	361	0.00114891	0.68	1xDimethyl [N-Term]	-0.00038	TS9CM_TAILS
GIVPDIAVGTKR	[D].GIVPDIAVGTKR.[G]		1.72258	0.029118	-0.665537	-7.16226	P26599	PTBP1	PTBP1 3-14	3	2	1xDimethyl [K11];1xDimethyl [N-Term]	20.8484	20.8711	20.8893	21.3282	21.6253	21.652	1	362	0.00114891	0.316	1xDimethyl [K11]; 1xDimethyl [N-Term]	0.00036	TS9CM_TAILS
GQQSTVSDVPR	[I].GQQSTVSDVPR.[D]	Matrix/secreted	3.25407	0.00435391	-3.33746	-42.3499	P02751-15;P02751	FN1	FN1 1533-1543	2	2	1xDimethyl:2H(4)13C(2) [N-Term]	18.4199	18.2987	19.0822	21.8537	21.696	22.2634	0	372	0.00114891	0.516	1xDimethyl:2H(4)13C(2) [N-Term]	0.00044	TS9CM_TAILS
GREESPLLIGQQSTVSDVPR	[N].GREESPLLIGQQSTVSDVPR.[D]	Matrix/secreted	2.16895	0.014559	2.66043	12.0853	P02751-15;P02751	FN1	FN1 1524-1543	3	3	1xDimethyl [N-Term]	20.2627	20.0681	19.691	17.251	17.3535	17.4361	1	374	0.00114891	0.439	1xDimethyl [N-Term]	0.00035	TS9CM_TAILS
GTSTSATLTGLTR	[P].GTSTSATLTGLTR.[G]	Matrix/secreted	2.87806	0.00632367	-2.8843	-27.4536	P02751-15;P02751	FN1	FN1 2243-2255	2	2	1xDimethyl:2H(4)13C(2) [N-Term]	18.757	18.328	18.7927	21.5831	21.4163	21.5312	0	379	0.00114891	0.472	1xDimethyl:2H(4)13C(2) [N-Term]	-0.00023	TS9CM_TAILS
GYQPTLATDMGTMQER	[V].GYQPTLATDMGTMQER.[I]		2.17648	0.0144189	2.26105	12.1917	P06576	ATP5B	ATP5B 330-345	2	3	1xDimethyl [N-Term]	20.0279	20.338	19.8273	18.0535	17.7298	17.6267	0	384	0.00114891	0.4	1xDimethyl [N-Term]	-0.00063	TS9CM_TAILS
HPVGTDEEPLQFR	[C].HPVGTDEEPLQFR.[V]	Matrix/secreted	2.97322	0.00579959	-3.7095	-30.6384	P02751-15;P02751	FN1	FN1 2228-2240	2	2	1xDimethyl:2H(4)13C(2) [N-Term]	19.8239	19.5022	20.0982	23.475	23.4444	23.6334	0	390	0.00114891	0.29	1xDimethyl:2H(4)13C(2) [N-Term]	-0.0001	TS9CM_TAILS
IAALGGGGAGPPVVGGGGGR	[A].IAALGGGGAGPPVVGGGGGR.[G]		2.47065	0.00968107	1.77174	17.1484	P22059	OSBP	OSBP 17-36	2	2	1xDimethyl [N-Term]	21.3448	21.1026	21.3483	19.3704	19.4669	19.6433	0	398	0.00114891	1.024	1xDimethyl [N-Term]	0.00131	TS9CM_TAILS
LAEGSVTSVGSVNPAENFR	[S].LAEGSVTSVGSVNPAENFR.[V]		1.70365	0.0300949	2.65504	7.00335	P13010	XRCC5	XRCC5 581-599	2	1	1xDimethyl [N-Term]	20.0406	19.9726	19.6652	16.7183	17.963	17.0319	0	400	0.00114891	0.321	1xDimethyl [N-Term]	0.00307	TS9CM_TAILS
LAQQQAVIR	[A].LAQQQAVIR.[G]		2.27888	0.0125153	0.873542	13.7316	Q68BL7	OLFML2A	OLFML2A 281-289	2	3	1xDimethyl [N-Term]	23.1852	23.0187	22.9572	22.2248	22.2691	22.0466	0	402	0.00114891	0.523	1xDimethyl [N-Term]	-5e-05	TS9CM_TAILS
IEANESEEVR	[N].IEANESEEVR.[Q]		2.54359	0.00879381	0.944384	18.6579	P04632	CAPNS1	CAPNS1 90-99	2	2	1xDimethyl [N-Term]	25.0428	24.6513	24.6846	24.0095	23.7094	23.8266	0	409	0.00114891	0.353	1xDimethyl [N-Term]	-0.00045	TS9CM_TAILS
LGQAGYPVSAGDQRPDVDECR	[H].LGQAGYPVSAGDQRPDVDECR.[T]	Matrix/secreted	2.24817	0.0128507	2.566	13.2507	O75095-2	MEGF6	MEGF6 41-61	3	3	1xCarbamidomethyl [C20];1xDimethyl [N-Term]	20.4482	20.6058	21.0421	18.2356	17.7259	18.4365	0	424	0.00114891	0.334	1xCarbamidomethyl [C20]; 1xDimethyl [N-Term]	0.00037	TS9CM_TAILS
IGQQSTVSDVPR	[L].IGQQSTVSDVPR.[D]	Matrix/secreted	2.98065	0.00579959	-4.48917	-30.9018	P02751-15;P02751	FN1	FN1 1532-1543	2	1	1xDimethyl:2H(4)13C(2) [N-Term]	18.0559	18.0062	17.8344	22.6658	22.2062	22.4921	0	425	0.00114891	0.397	1xDimethyl:2H(4)13C(2) [N-Term]	-0.00076	TS9CM_TAILS
LKPGVVYEGQLISIQQYGHQEVTR	[G].LKPGVVYEGQLISIQQYGHQEVTR.[F]	Matrix/secreted	2.73809	0.00702007	-1.43323	-23.3587	P02751-15;P02751	FN1	FN1 671-694	3	1	1xAcetyl [N-Term];1xOxidation [P3];1xDimethyl:2H(4)13C(2) [K2]	19.4589	19.4791	19.6959	20.8089	21.0321	21.0926	0	430	0.00114891	0.774	1xAcetyl [N-Term]; 1xOxidation [P3]; 1xDimethyl:2H(4)13C(2) [K2]	-0.00092	TS9CM_TAILS
LIGQQSTVSDVPR	[L].LIGQQSTVSDVPR.[D]	Matrix/secreted	2.73661	0.00702007	-3.29147	-23.3188	P02751-15;P02751	FN1	FN1 1531-1543	2	2	1xDimethyl:2H(4)13C(2) [N-Term]	19.5091	19.3455	19.9335	22.8766	22.8345	22.9515	0	433	0.00114891	0.571	1xDimethyl:2H(4)13C(2) [N-Term]	-0.0005	TS9CM_TAILS
IIGYTPDLDPETVDDAFAR	[R].IIGYTPDLDPETVDDAFAR.[A]	Matrix/secreted	2.04529	0.0171867	2.32667	10.464	P08253	MMP2	MMP2 128-146	3	2	1xDimethyl [N-Term]	20.8869	21.0971	21.765	18.9127	18.8291	19.0272	0	434	0.00114891	0.627	1xDimethyl [N-Term]	-0.00035	TS9CM_TAILS
LLIGQQSTVSDVPR	[P].LLIGQQSTVSDVPR.[D]	Matrix/secreted	3.32573	0.00413665	-3.29044	-45.9953	P02751-15;P02751	FN1	FN1 1530-1543	2	1	1xDimethyl [N-Term]	21.5604	21.3031	20.9078	24.8108	24.4946	24.3372	0	435	0.00114891	0.434	1xDimethyl [N-Term]	0.00048	TS9CM_TAILS
LISGAGGGGGGGGGGGGGGGGGGGGTAMR	[G].LISGAGGGGGGGGGGGGGGGGGGGGTAMR.[I]		2.07778	0.016325	2.40132	10.8681	P04632	CAPNS1	CAPNS1 32-60	3	1	1xDimethyl [N-Term]	19.9969	19.5603	19.1767	17.9019	16.7299	16.8982	0	438	0.00114891	0.594	1xDimethyl [N-Term]	-0.00067	TS9CM_TAILS
LNAAKVPADTEVVCAPPTAYIDFAR	[T].LNAAKVPADTEVVCAPPTAYIDFAR.[Q]		1.81292	0.0251191	4.19034	7.969	P60174-1	TPI1	TPI1 29-53	3	3	1xCarbamidomethyl [C14];1xDimethyl [K5];1xDimethyl [N-Term]	23.7622	23.7439	23.931	20.1812	18.5065	20.1784	1	443	0.00114891	0.441	1xCarbamidomethyl [C14]; 1xDimethyl [K5]; 1xDimethyl [N-Term]	0.00045	TS9CM_TAILS
IQQYGHQEVTR	[S].IQQYGHQEVTR.[F]	Matrix/secreted	3.35009	0.00400783	-3.62188	-47.3041	P02751-15;P02751	FN1	FN1 684-694	3	1	1xDimethyl:2H(4)13C(2) [N-Term]	16.9746	17.2811	17.3814	20.6778	20.75	21.0749	0	449	0.00114891	0.286	1xDimethyl:2H(4)13C(2) [N-Term]	0.0002	TS9CM_TAILS
LQVEPAVDTSGVQCYGPGIEGQGVFR	[K].LQVEPAVDTSGVQCYGPGIEGQGVFR.[E]		2.24134	0.0129334	3.85971	13.1461	P21333	FLNA	FLNA 1247-1272	2	5	1xCarbamidomethyl [C14];1xDimethyl [N-Term]	21.2435	21.779	21.2801	17.0749	18.5062	17.1423	0	450	0.00114891	0.417	1xCarbamidomethyl [C14]; 1xDimethyl [N-Term]	-0.00212	TS9CM_TAILS
IQVVGDDLTVTNPKR	[G].IQVVGDDLTVTNPKR.[I]		2.78133	0.00702007	3.01358	24.5541	P06733	ENO1	ENO1 313-327	2	3	1xDimethyl [K14];1xDimethyl [N-Term]	23.3454	23.4453	23.3759	20.1595	20.3665	20.5999	1	451	0.00114891	0.495	1xDimethyl [K14]; 1xDimethyl [N-Term]	0.00039	TS9CM_TAILS
IRDAPQDFHPDR	[D].IRDAPQDFHPDR.[V]		2.5173	0.00910055	4.88684	18.0992	P21333	FLNA	FLNA 663-674	4	5	1xDimethyl [N-Term]	24.5228	24.2305	24.2299	19.2047	19.8407	19.2772	1	452	0.00114891	0.435	1xDimethyl [N-Term]	2e-05	TS9CM_TAILS
IREAGEQGDIEPR	[P].IREAGEQGDIEPR.[R]		1.45664	0.0460072	0.681272	5.20834	Q13283	G3BP1	G3BP1 319-331	3	1	1xDimethyl [N-Term]	22.7154	22.5905	22.6614	21.8057	22.1339	21.9838	1	453	0.00114891	0.321	1xDimethyl [N-Term]	-5e-05	TS9CM_TAILS
IRETEVIDPQDLLEGR	[S].IRETEVIDPQDLLEGR.[Y]	Matrix/secreted	2.13883	0.0150484	-1.40577	-11.6692	P31431	SDC4	SDC4 21-36	3	2	1xDimethyl [N-Term]	20.7526	20.6164	20.782	22.0404	22.2631	22.0648	1	454	0.00114891	0.394	1xDimethyl [N-Term]	-0.00076	TS9CM_TAILS
LSGGTTMYPGIADR	[V].LSGGTTMYPGIADR.[M]		3.62514	0.00391486	1.38524	64.9374	P60709;P63261	ACTB	ACTB 299-312	2	1	1xDimethyl [N-Term]	26.093	25.9603	26.0428	24.6816	24.6174	24.6414	0	458	0.00114891	0.487	1xDimethyl [N-Term]	0.00066	TS9CM_TAILS
LSPLVLEVDPNIQAVR	[L].LSPLVLEVDPNIQAVR.[T]		2.80777	0.00692168	1.28189	25.3151	P05787	KRT8	KRT8 73-88	3	6	1xDimethyl [N-Term]	23.6469	23.7035	24.4571	22.3568	22.3383	23.2667	0	462	0.00114891	0.989	1xDimethyl [N-Term]	2e-05	TS9CM_TAILS
ITGKEDAANNYAR	[L].ITGKEDAANNYAR.[G]		1.9441	0.0201389	0.871276	9.2965	Q71U36	TUBA1A	TUBA1A 93-105	2	3	1xDimethyl [K4];1xDimethyl [N-Term]	20.0816	20.203	20.4304	19.2668	19.1487	19.6856	1	467	0.00114891	0.374	1xDimethyl [K4]; 1xDimethyl [N-Term]	0.00069	TS9CM_TAILS
LTQQTAVPPPTDLR	[T].LTQQTAVPPPTDLR.[F]		2.88788	0.00628785	1.33017	27.7663	P02751-15	FN1	FN1 1352-1365	2	2	1xDimethyl [N-Term]	21.0704	21.1559	21.1039	19.8357	19.7709	19.7331	0	468	0.00114891	0.274	1xDimethyl [N-Term]	0.00029	TS9CM_TAILS
LVASNLNLKPGECLR	[G].LVASNLNLKPGECLR.[V]	Matrix/secreted	2.59084	0.00841143	0.443506	19.7053	P09382	LGALS1	LGALS1 5-19	2	1	1xCarbamidomethyl [C13];1xDimethyl:2H(4)13C(2) [K9];1xDimethyl:2H(4)13C(2) [N-Term]	26.2097	26.2929	26.456	25.7942	25.8659	25.968	0	471	0.00114891	0.393	1xCarbamidomethyl [C13]; 1xDimethyl:2H(4)13C(2) [K9]; 1xDimethyl:2H(4)13C(2) [N-Term]	-0.00085	TS9CM_TAILS
IVDIHDFSLGSSPHVR	[H].IVDIHDFSLGSSPHVR.[K]	Matrix/secreted	3.12065	0.00527472	1.94381	36.3143	Q6YHK3	CD109	CD109 672-687	4	4	1xDimethyl [N-Term]	22.104	22.1364	22.0395	20.1363	20.1142	20.198	0	474	0.00114891	0.837	1xDimethyl [N-Term]	0.00028	TS9CM_TAILS
LVGAAHEELQQSR	[N].LVGAAHEELQQSR.[I]		3.3801	0.00400783	2.10395	48.9682	P02545	LMNA	LMNA 284-296	3	6	1xDimethyl [N-Term]	23.2484	23.3522	23.8309	21.0844	21.2249	21.8102	0	476	0.00114891	0.751	1xDimethyl [N-Term]	0.00023	TS9CM_TAILS
LVGGPMDASVEEEGVR	[R].LVGGPMDASVEEEGVR.[R]	Matrix/secreted	3.7258	0.00350564	1.54474	72.9186	P01034	CST3	CST3 35-50	2	3	1xDimethyl:2H(4)13C(2) [N-Term]	25.1096	25.1501	24.9656	23.5705	23.6389	23.3816	0	477	0.00114891	0.427	1xDimethyl:2H(4)13C(2) [N-Term]	-0.00161	TS9CM_TAILS
LVGGPMDASVEEEGVR	[R].LVGGPMDASVEEEGVR.[R]	Matrix/secreted	1.78693	0.0261512	2.34722	7.72846	P01034	CST3	CST3 35-50	2	6	1xOxidation [P/M];1xDimethyl [N-Term]	21.7127	21.1329	21.3241	19.746	18.1854	19.1966	0	478	0.00114891	0.456	1xOxidation [P5; M6]; 1xDimethyl [N-Term]	-0.00043	TS9CM_TAILS
LVLEVDPNIQAVR	[P].LVLEVDPNIQAVR.[T]		2.45815	0.00977031	1.66406	16.9021	P05787	KRT8	KRT8 76-88	2	2	1xDimethyl [N-Term]	21.8397	21.1526	21.4452	19.9859	19.6289	19.8304	0	480	0.00114891	0.252	1xDimethyl [N-Term]	-0.00154	TS9CM_TAILS
LVSNTSSGEGSQPSR	[S].LVSNTSSGEGSQPSR.[T]		2.77993	0.00702007	1.8556	24.5145	Q9UMX0	UBQLN1	UBQLN1 299-313	2	3	1xDimethyl [N-Term]	20.4966	20.0546	20.2159	18.7874	18.1592	18.2536	0	482	0.00114891	0.555	1xDimethyl [N-Term]	-2e-05	TS9CM_TAILS
MADTFLEHMCR	[A].MADTFLEHMCR.[L]		2.08811	0.0161883	1.58129	10.9998	P14618	PKM	PKM 22-32	3	3	1xCarbamidomethyl [C10];1xDimethyl [N-Term]	21.8541	21.8836	21.5627	20.5596	20.1766	19.8204	0	488	0.00114891	0.517	1xCarbamidomethyl [C10]; 1xDimethyl [N-Term]	-0.00012	TS9CM_TAILS
MDKSELVQKAK	[-T].MDKSELVQKAK.[L]		3.78043	0.0034225	0.844454	77.6531	P31946	YWHAB	YWHAB 3-13	3	3	1xAcetyl [N-Term];3xDimethyl [K3;K9;K11]	26.0521	25.9487	26.0701	25.1869	25.1204	25.2302	2	506	0.00114891	0.307	1xAcetyl [N-Term]; 3xDimethyl [K3; K9; K11]	-0.0003	TS9CM_TAILS
MKVVEEPNAFGVNNPFLPQASR	[K].MKVVEEPNAFGVNNPFLPQASR.[L]		3.45894	0.00400272	-2.61205	-53.6236	Q9UJJ9	GNPTG	GNPTG 27-48	2	3	1xDimethyl:2H(4)13C(2) [K2];1xDimethyl:2H(4)13C(2) [N-Term]	22.6272	22.4443	22.6334	25.146	25.1274	25.2678	1	544	0.00114891	0.333	1xDimethyl:2H(4)13C(2) [K2]; 1xDimethyl:2H(4)13C(2) [N-Term]	0.0001	TS9CM_TAILS
MQVTDVQDNSISVK	[Q].MQVTDVQDNSISVK.[W]	Matrix/secreted	1.67008	0.0314881	1.00297	6.72964	P02751-15;P02751	FN1	FN1 1639-1652	2	5	1xDimethyl [K14];1xDimethyl [N-Term]	22.8635	22.7077	22.4916	21.6302	21.6561	21.7676	0	559	0.00114891	0.498	1xDimethyl [K14]; 1xDimethyl [N-Term]	-0.00069	TS9CM_TAILS
MVGGIAQIIAAQEEMLR	[K].MVGGIAQIIAAQEEMLR.[K]		1.43676	0.0475123	2.05311	5.08399	Q9Y490	TLN1	TLN1 2494-2510	3	5	1xDimethyl [N-Term]	18.987	19.2202	18.464	17.3859	16.3614	16.7645	0	564	0.00114891	0.51	1xDimethyl [N-Term]	-0.00064	TS9CM_TAILS
MVSMVTKDNPGVVTCLDEAR	[A].MVSMVTKDNPGVVTCLDEAR.[H]		1.68293	0.0307562	3.45558	6.83318	P22314	UBA1	UBA1 220-239	3	3	1xCarbamidomethyl [C15];1xDimethyl [K7];1xDimethyl [N-Term]	21.8647	21.4306	21.41	19.1335	18.224	16.981	1	566	0.00114891	1.448	1xCarbamidomethyl [C15]; 1xDimethyl [K7]; 1xDimethyl [N-Term]	-0.00034	TS9CM_TAILS
MYGCDVGPDGR	[RSIVTNMW].MYGCDVGPDGR.[LF]		2.65837	0.00778693	-2.42052	-21.3045	P30484;P01889	HLA-B	HLA-B 122-132	2	1	1xCarbamidomethyl [C4];1xDimethyl:2H(4)13C(2) [N-Term]	20.7736	20.3184	20.6469	23.0342	22.9586	23.0077	0	567	0.00114891	0.398	1xCarbamidomethyl [C4]; 1xDimethyl:2H(4)13C(2) [N-Term]	-0.00026	TS9CM_TAILS
MYSGGGSALAGGAGGGAGR	[Y].MYSGGGSALAGGAGGGAGR.[K]		3.26899	0.00435391	-1.49245	-43.0846	Q10471	GALNT2	GALNT2 23-41	2	4	1xDimethyl:2H(4)13C(2) [N-Term]	19.793	19.5975	19.7889	21.3381	21.1026	21.2161	0	568	0.00114891	1.43963	1xDimethyl:2H(4)13C(2) [N-Term]	-0.0001	TS9CM_TAILS
NTVLSGGTTMYPGIADR	[A].NTVLSGGTTMYPGIADR.[M]		2.0282	0.0177014	2.35119	10.2572	P60709;P63261	ACTB	ACTB 296-312	2	1	1xDimethyl [N-Term]	21.0372	21.1394	20.6292	18.6042	19.2198	17.9282	0	575	0.00114891	0.747	1xDimethyl [N-Term]	0.00031	TS9CM_TAILS
PAQGVVTTLENVSPPR	[R].PAQGVVTTLENVSPPR.[R]	Matrix/secreted	2.88029	0.00632367	4.45964	27.5242	P02751-15;P02751	FN1	FN1 1894-1909	2	2	1xDimethyl [N-Term]	22.5781	22.3471	22.1624	17.8196	18.1454	17.7438	0	577	0.00114891	0.88	1xDimethyl [N-Term]	-0.00025	TS9CM_TAILS
QATKDAGQISGLNVLR	[R].QATKDAGQISGLNVLR.[V]		1.5127	0.0422652	3.29031	5.57393	P38646	HSPA9	HSPA9 203-218	2	7	1xGln->pyro-Glu [N-Term];1xDimethyl [K4]	22.8479	22.9636	22.9048	18.7702	20.8288	19.2463	1	586	0.00114891	0.511	1xGln->pyro-Glu [N-Term]; 1xDimethyl [K4]	-0.00043	TS9CM_TAILS
QATKDAGTIAGLNVLR	[R].QATKDAGTIAGLNVLR.[I]		3.27994	0.00435391	1.01188	43.6313	P11142	HSPA8	HSPA8 156-171	3	4	1xGln->pyro-Glu [N-Term];1xDimethyl [K4]	24.6882	24.8184	25.1127	23.63	23.8266	24.127	1	587	0.00114891	0.663	1xGln->pyro-Glu [N-Term]; 1xDimethyl [K4]	-0.00049	TS9CM_TAILS
QATKDAGVIAGLNVLR	[R].QATKDAGVIAGLNVLR.[I]		3.08942	0.00548073	1.29088	35.0305	P0DMV9	HSPA1B	HSPA1B 156-171	2	3	1xGln->pyro-Glu [N-Term];1xDimethyl [K4]	22.6547	22.9302	23.2669	21.4368	21.5935	21.949	1	589	0.00114891	0.55	1xGln->pyro-Glu [N-Term]; 1xDimethyl [K4]	-0.00069	TS9CM_TAILS
QCLGFGSGHFR	[C].QCLGFGSGHFR.[C]	Matrix/secreted	3.4618	0.00400272	-3.63605	-53.8008	P02751-15;P02751	FN1	FN1 2325-2335	3	2	1xCarbamidomethyl [C2];1xDimethyl:2H(4)13C(2) [N-Term]	18.838	18.9149	19.3503	22.5868	22.5591	22.8654	0	592	0.00114891	0.866	1xCarbamidomethyl [C2]; 1xDimethyl:2H(4)13C(2) [N-Term]	-0.00021	TS9CM_TAILS
QDGHLWCSTTSNYEQDQKYSF	[R].QDGHLWCSTTSNYEQDQKYSF.[C]	Matrix/secreted	4.57507	0.00310921	-2.72629	-193.877	P02751-15;P02751	FN1	FN1 380-400	2	9	1xCarbamidomethyl [C7];1xGln->pyro-Glu [N-Term];1xDimethyl:2H(4)13C(2) [K18]	23.4494	23.0848	22.8728	26.177	25.7861	25.6228	1	594	0.00114891	0.674	1xCarbamidomethyl [C7]; 1xGln->pyro-Glu [N-Term]; 1xDimethyl:2H(4)13C(2) [K18]	-0.00141	TS9CM_TAILS
QDVDNASLAR	[R].QDVDNASLAR.[L]		2.25908	0.012835	4.72596	13.4196	P08670	VIM	VIM 208-217	2	3	1xDimethyl [N-Term]	22.0561	22.2665	23.0439	17.8088	17.7487	17.6312	0	596	0.00114891	0.34	1xDimethyl [N-Term]	-0.00037	TS9CM_TAILS
QESTPVVIQQETTGTPR	[N].QESTPVVIQQETTGTPR.[S]	Matrix/secreted	3.46472	0.00400272	-2.276	-53.9816	P02751-15;P02751	FN1	FN1 887-903	2	1	1xDimethyl [N-Term]	18.3617	18.5069	18.6321	20.5839	20.7535	20.9912	0	601	0.00114891	0.369	1xDimethyl [N-Term]	-0.00021	TS9CM_TAILS
QFQADFTSLSDQEPLHVAQALQK	[R].QFQADFTSLSDQEPLHVAQALQK.[V]	Matrix/secreted	2.30015	0.0122994	-0.530813	-14.0746	P05121	SERPINE1	SERPINE1 324-346	2	4	1xGln->pyro-Glu [N-Term];1xDimethyl:2H(4)13C(2) [K23]	23.6155	23.5172	23.9452	24.0861	24.1175	24.4667	0	603	0.00114891	0.667	1xGln->pyro-Glu [N-Term]; 1xDimethyl:2H(4)13C(2) [K23]	0.00094	TS9CM_TAILS
QGKLFGAAEVQR	[R].QGKLFGAAEVQR.[F]		2.63556	0.00800083	0.871986	20.7502	Q13813-3	SPTAN1	SPTAN1 248-259	2	2	1xGln->pyro-Glu [N-Term];1xDimethyl:2H(4)13C(2) [K3]	22.2453	22.0684	22.5598	21.4527	21.1807	21.6242	1	608	0.00114891	0.664	1xGln->pyro-Glu [N-Term]; 1xDimethyl:2H(4)13C(2) [K3]	-0.00034	TS9CM_TAILS
QGLEQFINKIAGHPLAQNER	[R].QGLEQFINKIAGHPLAQNER.[C]		1.91199	0.0213206	0.723024	8.95319	Q9UMY4	SNX12	SNX12 121-140	3	1	1xGln->pyro-Glu [N-Term];1xDimethyl [K9]	20.6492	21.1599	20.6813	19.7712	20.5538	19.9964	1	609	0.00114891	0.548	1xGln->pyro-Glu [N-Term]; 1xDimethyl [K9]	0.00088	TS9CM_TAILS
QGIKHECQANGPEDLNR	[F].QGIKHECQANGPEDLNR.[A]		3.58634	0.00392562	1.94878	62.099	P60981	DSTN	DSTN 129-145	3	1	1xCarbamidomethyl [C7];1xGln->pyro-Glu [N-Term];1xDimethyl [K4]	20.0537	19.5906	19.6492	18.0446	17.6568	17.7457	1	610	0.00114891	0.478	1xCarbamidomethyl [C7]; 1xGln->pyro-Glu [N-Term]; 1xDimethyl [K4]	0.00051	TS9CM_TAILS
QHMDITGEENPLNKLR	[R].QHMDITGEENPLNKLR.[V]		1.79512	0.0258777	1.56926	7.8035	Q9H4A4	RNPEP	RNPEP 381-396	2	1	1xGln->pyro-Glu [N-Term];1xDimethyl [K14]	19.105	19.4754	19.2153	17.2484	17.8062	18.0334	1	616	0.00114891	0.34	1xGln->pyro-Glu [N-Term]; 1xDimethyl [K14]	0.0007	TS9CM_TAILS
QKAMQDAEVSKSDIGEVILVGGMTR	[C].QKAMQDAEVSKSDIGEVILVGGMTR.[M]		3.52746	0.00400272	2.51857	58.0277	P38646	HSPA9	HSPA9 367-391	3	2	1xGln->pyro-Glu [N-Term];2xDimethyl [K2;K11]	20.3216	20.1567	20.3038	17.7163	17.6786	17.8315	2	620	0.00114891	0.622	1xGln->pyro-Glu [N-Term]; 2xDimethyl [K2; K11]	0	TS9CM_TAILS
QKAQQVSQGLDVLTAKVENAAR	[M].QKAQQVSQGLDVLTAKVENAAR.[K]		2.88973	0.00628785	0.97903	27.8255	P18206	VCL	VCL 351-372	3	2	1xGln->pyro-Glu [N-Term];2xDimethyl [K2;K16]	23.2991	23.2659	23.4948	22.3901	22.2582	22.4744	2	621	0.00114891	0.366	1xGln->pyro-Glu [N-Term]; 2xDimethyl [K2; K16]	-0.00088	TS9CM_TAILS
QKASIHEAWTDGKEAM	[R].QKASIHEAWTDGKEAM.[L]		1.75655	0.0274381	2.17966	7.45606	P12814;O43707	ACTN1	ACTN1 401-416	2	3	1xGln->pyro-Glu [N-Term];2xDimethyl [K2;K13]	21.1482	21.4141	20.3925	18.3915	19.6042	18.4202	2	622	0.00114891	0.261	1xGln->pyro-Glu [N-Term]; 2xDimethyl [K2; K13]	0.00098	TS9CM_TAILS
QKDYETATLSEIKAL	[R].QKDYETATLSEIKAL.[L]		2.39029	0.010794	1.60655	15.6248	P12814	ACTN1	ACTN1 419-433	2	4	1xGln->pyro-Glu [N-Term];2xDimethyl [K2;K13]	24.8899	24.2626	24.386	23.1577	22.8598	22.7013	2	624	0.00114891	0.731	1xGln->pyro-Glu [N-Term]; 2xDimethyl [K2; K13]	-0.00255	TS9CM_TAILS
QKDYETATLSEIKALL	[R].QKDYETATLSEIKALL.[K]		2.53337	0.00893691	2.08637	18.4386	P12814	ACTN1	ACTN1 419-434	2	2	1xGln->pyro-Glu [N-Term];2xDimethyl [K2;K13]	23.3978	23.902	23.5085	21.2718	21.6425	21.6349	2	625	0.00114891	0.324	1xGln->pyro-Glu [N-Term]; 2xDimethyl [K2; K13]	-0.00179	TS9CM_TAILS
QKHSQAVEELAEQLEQTKR	[R].QKHSQAVEELAEQLEQTKR.[V]		1.71697	0.0293294	1.95943	7.11484	P35579	MYH9	MYH9 1192-1210	4	2	1xGln->pyro-Glu [N-Term];2xDimethyl [K2;K18]	22.4969	22.5925	22.9992	20.6045	20.1261	21.4797	2	631	0.00114891	0.539	1xGln->pyro-Glu [N-Term]; 2xDimethyl [K2; K18]	-0.00095	TS9CM_TAILS
QKLEEAEKAADESER	[L].QKLEEAEKAADESER.[G]		2.40093	0.0105813	1.15715	15.8185	P09493-5;P67936	TPM1	TPM1 75-89	2	6	1xGln->pyro-Glu [N-Term];2xDimethyl [K2;K8]	22.8825	22.7308	22.8709	21.6057	21.5605	21.8464	2	634	0.00114891	0.645	1xGln->pyro-Glu [N-Term]; 2xDimethyl [K2; K8]	0.00149	TS9CM_TAILS
QKSIQEIQELDKDDESLR	[A].QKSIQEIQELDKDDESLR.[K]		1.47606	0.0445015	1.29928	5.33249	P52565	ARHGDIA	ARHGDIA 32-49	3	2	1xGln->pyro-Glu [N-Term];2xDimethyl [K2;K12]	21.1565	20.7616	20.7008	19.6383	19.9488	19.1339	2	640	0.00114891	0.401	1xGln->pyro-Glu [N-Term]; 2xDimethyl [K2; K12]	-0.00095	TS9CM_TAILS
QKTGLDSPTGIDFSDITANSFTVH	[R].QKTGLDSPTGIDFSDITANSFTVH.[W]	Matrix/secreted	3.94706	0.00310921	-2.38977	-94.079	P02751-15;P02751	FN1	FN1 1445-1468	2	5	1xDeamidated [N19];1xGln->pyro-Glu [N-Term];1xDimethyl [K2]	23.7344	23.7514	23.9451	26.0736	26.1617	26.3649	1	643	0.00114891	0.587	1xDeamidated [N19]; 1xGln->pyro-Glu [N-Term]; 1xDimethyl [K2]	0.00289	TS9CM_TAILS
QLFHPEQLITGKEDAANNYAR	[R].QLFHPEQLITGKEDAANNYAR.[G]		3.2922	0.00433728	1.73445	44.2521	Q71U36	TUBA1A	TUBA1A 85-105	2	4	1xGln->pyro-Glu [N-Term];1xDimethyl [K12]	24.8053	24.7574	25.0678	23.139	23.0226	23.2656	1	653	0.00114891	0.624	1xGln->pyro-Glu [N-Term]; 1xDimethyl [K12]	6e-05	TS9CM_TAILS
QLLQANPILEAFGNAK	[RKD].QLLQANPILEAFGNAK.[T]		2.15101	0.0148217	1.91124	11.8358	P35579	MYH9	MYH9 210-225	2	2	1xGln->pyro-Glu [N-Term];1xDimethyl [K16]	20.907	21.3837	21.0142	19.2804	19.4623	18.8285	0	660	0.00114891	0.351	1xGln->pyro-Glu [N-Term]; 1xDimethyl [K16]	0.00025	TS9CM_TAILS
QMIFEEHGFR	[Q].QMIFEEHGFR.[R]	Matrix/secreted	1.9578	0.0196598	1.05595	9.44689	P02751-15;P02751	FN1	FN1 2140-2149	3	4	1xDimethyl [N-Term]	22.0255	22.2817	22.0585	20.9841	21.0252	21.1884	0	668	0.00114891	0.593	1xDimethyl [N-Term]	-4e-05	TS9CM_TAILS
QPVPGQQMTLKIEGDHGAR	[R].QPVPGQQMTLKIEGDHGAR.[V]		3.98468	0.00310921	-3.39814	-98.2443	P01024	C3	C3 574-592	2	3	1xGln->pyro-Glu [N-Term];1xDimethyl:2H(4)13C(2) [K11]	17.5605	17.7194	17.5574	21.0202	21.0594	20.952	1	674	0.00114891	0.291	1xGln->pyro-Glu [N-Term]; 1xDimethyl:2H(4)13C(2) [K11]	-0.00106	TS9CM_TAILS
QQELKDVGHR	[R].QQELKDVGHR.[D]		1.49023	0.0435755	1.82935	5.4247	P35221	CTNNA1	CTNNA1 195-204	3	3	1xGln->pyro-Glu [N-Term];1xDimethyl [K5]	21.0325	20.8298	21.0012	18.5376	19.2387	19.5992	1	676	0.00114891	0.455	1xGln->pyro-Glu [N-Term]; 1xDimethyl [K5]	-0.00011	TS9CM_TAILS
QSAEVGAAETTLTELR	[T].QSAEVGAAETTLTELR.[R]		1.72125	0.0291295	5.05504	7.15103	P05783	KRT18	KRT18 285-300	2	4	1xDimethyl [N-Term]	23.1971	23.4562	22.9249	17.194	17.9668	19.2522	0	679	0.00114891	0.589	1xDimethyl [N-Term]	-6e-05	TS9CM_TAILS
QSGQTDPLQKEELQSGVDAANSAAQQYQR	[R].QSGQTDPLQKEELQSGVDAANSAAQQYQR.[R]		2.49566	0.00923069	2.3415	17.6518	P46940	IQGAP1	IQGAP1 359-387	3	2	1xGln->pyro-Glu [N-Term];1xDimethyl [K10]	19.5838	19.8113	19.886	17.4835	17.445	17.3282	1	681	0.00114891	0.5	1xGln->pyro-Glu [N-Term]; 1xDimethyl [K10]	-0.00447	TS9CM_TAILS
QSTVSDVPR	[Q].QSTVSDVPR.[D]	Matrix/secreted	2.98451	0.00579959	-1.00754	-31.0397	P02751-15;P02751	FN1	FN1 1535-1543	2	2	1xDimethyl [N-Term]	19.8522	19.7173	20.1366	20.9045	20.6617	21.1625	0	686	0.00114891	0.286	1xDimethyl [N-Term]	-3e-05	TS9CM_TAILS
QTGDLDQNTIETMR	[P].QTGDLDQNTIETMR.[K]	Matrix/secreted	4.01415	0.00310921	2.29254	101.635	P08253	MMP2	MMP2 85-98	2	2	1xDimethyl [N-Term]	23.0134	23.0514	23.1077	20.6792	20.7946	20.821	0	688	0.00114891	0.709	1xDimethyl [N-Term]	8e-05	TS9CM_TAILS
QTQPSDQDTLVQR	[G].QTQPSDQDTLVQR.[A]		1.43911	0.0473624	2.66682	5.09855	Q96HC4	PDLIM5	PDLIM5 395-407	2	2	1xDimethyl [N-Term]	21.2696	20.6787	20.6495	17.9693	17.6077	19.0204	0	689	0.00114891	0.459	1xDimethyl [N-Term]	-0.00014	TS9CM_TAILS
QVLEGEEIAYKFTPK	[R].QVLEGEEIAYKFTPK.[Y]		1.89248	0.0219382	0.970287	8.7506	Q03252	LMNB2	LMNB2 506-520	2	1	1xGln->pyro-Glu [N-Term];2xDimethyl:2H(4)13C(2) [K11;K15]	21.8586	21.6331	22.0164	20.6875	20.6818	21.228	1	696	0.00114891	0.451	1xGln->pyro-Glu [N-Term]; 2xDimethyl:2H(4)13C(2) [K11; K15]	-0.00058	TS9CM_TAILS
QYNVGPSVSKYPLR	[R].QYNVGPSVSKYPLR.[N]	Matrix/secreted	4.21549	0.00310921	-2.58942	-128.152	P02751-15;P02751	FN1	FN1 1041-1054	2	4	1xGln->pyro-Glu [N-Term];1xDimethyl:2H(4)13C(2) [K10]	27.9078	27.9586	27.5964	30.4602	30.5806	30.1903	1	705	0.00114891	0.396	1xGln->pyro-Glu [N-Term]; 1xDimethyl:2H(4)13C(2) [K10]	0.00011	TS9CM_TAILS
RASPAGGPLEDVVIER	[G].RASPAGGPLEDVVIER.[Y]		2.08345	0.0161883	1.72801	10.9402	Q96AY3	FKBP10	FKBP10 33-48	2	2	1xOxidation [P4];1xDimethyl [N-Term]	21.41	21.267	21.3361	19.384	19.5971	19.848	1	707	0.00114891	0.423	1xOxidation [P4]; 1xDimethyl [N-Term]	3e-05	TS9CM_TAILS
RSALYSPSDPLTLLQADTVR	[P].RSALYSPSDPLTLLQADTVR.[G]		2.74701	0.00702007	-0.989323	-23.6005	O00391	QSOX1	QSOX1 32-51	3	2	1xDimethyl:2H(4)13C(2) [N-Term]	21.9933	21.9273	22.2072	22.9245	22.998	23.1732	1	718	0.00114891	0.57	1xDimethyl:2H(4)13C(2) [N-Term]	-0.00106	TS9CM_TAILS
RVPTANVSVVDLTCR	[F].RVPTANVSVVDLTCR.[L]		3.4828	0.00400272	-2.08383	-55.118	P04406	GAPDH	GAPDH 234-248	2	2	1xCarbamidomethyl [C14];1xDimethyl:2H(4)13C(2) [N-Term]	21.4208	21.2355	21.0226	23.4861	23.392	23.0522	1	720	0.00114891	0.319	1xCarbamidomethyl [C14]; 1xDimethyl:2H(4)13C(2) [N-Term]	-0.00092	TS9CM_TAILS
SAGDVDTLAFDGR	[K].SAGDVDTLAFDGR.[T]		3.60361	0.00392562	0.589035	63.3464	O00468	AGRN	AGRN 1864-1876	2	3	1xDimethyl [N-Term]	23.9007	23.9416	23.6428	23.33	23.3407	23.0473	0	726	0.00114891	0.293	1xDimethyl [N-Term]	-0.0006	TS9CM_TAILS
SALGQTQPSDQDTLVQR	[N].SALGQTQPSDQDTLVQR.[A]		1.56016	0.0389086	2.70331	5.90153	Q96HC4	PDLIM5	PDLIM5 391-407	2	3	1xDimethyl [N-Term]	20.8554	20.9724	20.9137	18.9193	17.4519	18.2604	0	727	0.00114891	0.627	1xDimethyl [N-Term]	-0.00038	TS9CM_TAILS
SAPLAAGCPDR	[R].SAPLAAGCPDR.[C]	Matrix/secreted	3.73475	0.00350564	-1.36445	-73.6742	Q92743	HTRA1	HTRA1 30-40	2	3	1xCarbamidomethyl [C8];1xDimethyl:2H(4)13C(2) [N-Term]	26.3388	26.1165	26.3522	27.6748	27.5157	27.7104	0	730	0.00114891	0.568	1xCarbamidomethyl [C8]; 1xDimethyl:2H(4)13C(2) [N-Term]	-0.00027	TS9CM_TAILS
SATAGSEGGFLAPEYR	[R].SATAGSEGGFLAPEYR.[E]	Matrix/secreted	2.07022	0.0165425	-2.60859	-10.7728	P35556	FBN2	FBN2 49-64	2	1	1xDimethyl:2H(4)13C(2) [N-Term]	17.5316	17.7929	17.8279	20.6237	20.1366	20.2178	0	732	0.00114891	0.874	1xDimethyl:2H(4)13C(2) [N-Term]	0.00024	TS9CM_TAILS
SAVQVLIEHIGNLDR	[T].SAVQVLIEHIGNLDR.[A]		1.50815	0.0424039	1.82132	5.5434	Q00610	CLTC	CLTC 1080-1094	3	2	1xDimethyl [N-Term]	19.7442	19.4981	19.9151	17.482	17.4752	18.7362	0	734	0.00114891	0.633	1xDimethyl [N-Term]	-0.00017	TS9CM_TAILS
SEGAAAAAASPPLLR	[A].SEGAAAAAASPPLLR.[C]		1.4182	0.0492546	2.05152	4.97029	Q99536	VAT1	VAT1 35-49	2	1	1xDimethyl [N-Term]	19.8769	19.7199	19.7718	18.3227	16.8491	18.0422	0	745	0.00114891	0.35	1xDimethyl [N-Term]	-0.0003	TS9CM_TAILS
SEYIISCHPVGTDEEPLQFR	[T].SEYIISCHPVGTDEEPLQFR.[V]	Matrix/secreted	2.16051	0.014684	-2.29041	-11.9673	P02751-15;P02751	FN1	FN1 2221-2240	3	2	1xCarbamidomethyl [C7];1xDimethyl [N-Term]	19.6399	19.9253	19.5047	21.8604	21.9248	22.156	0	750	0.00114891	0.527	1xCarbamidomethyl [C7]; 1xDimethyl [N-Term]	-8e-05	TS9CM_TAILS
SFQSDIGPYQSGR	[V].SFQSDIGPYQSGR.[F]	Matrix/secreted	2.52415	0.00900481	-2.54876	-18.2432	Q8N474	SFRP1	SFRP1 38-50	2	3	1xDimethyl:2H(4)13C(2) [N-Term]	19.1032	19.2723	18.9855	21.3819	21.8938	21.7315	0	752	0.00114891	0.253	1xDimethyl:2H(4)13C(2) [N-Term]	-0.00101	TS9CM_TAILS
SGAQASSTPLSPTR	[R].SGAQASSTPLSPTR.[I]		2.66643	0.00772917	0.47277	21.5035	P02545	LMNA	LMNA 12-25	2	2	1xDimethyl:2H(4)13C(2) [N-Term]	25.6408	25.2155	25.1776	25.1407	24.7863	24.6887	0	754	0.00114891	0.581	1xDimethyl:2H(4)13C(2) [N-Term]	-0.0001	TS9CM_TAILS
SGQQPSVGQQMIFEEHGFR	[T].SGQQPSVGQQMIFEEHGFR.[R]	Matrix/secreted	2.868	0.00636826	-2.64214	-27.1368	P02751-15;P02751	FN1	FN1 2131-2149	3	2	1xDimethyl:2H(4)13C(2) [N-Term]	19.337	19.345	19.0248	22.1211	21.8007	21.7115	0	764	0.00114891	0.277	1xDimethyl:2H(4)13C(2) [N-Term]	-0.00015	TS9CM_TAILS
SGVGGGGTAGPGTGGLPR	[G].SGVGGGGTAGPGTGGLPR.[W]		1.44818	0.0468056	2.08078	5.15508	O94826	TOMM70A	TOMM70A 21-38	2	2	1xDimethyl [N-Term]	19.8034	19.5055	19.7141	17.6827	16.7464	18.3515	0	769	0.00114891	0.345	1xDimethyl [N-Term]	-0.00043	TS9CM_TAILS
SHLLGINVTDFTR	[V].SHLLGINVTDFTR.[G]		1.51796	0.0418559	3.36806	5.60941	P35579	MYH9	MYH9 375-387	2	5	1xDimethyl [N-Term]	21.6269	21.5952	22.2338	19.3784	17.2913	18.682	0	773	0.00114891	0.293	1xDimethyl [N-Term]	-0.00029	TS9CM_TAILS
SLADAINTEFKNTR	[F].SLADAINTEFKNTR.[T]		1.72276	0.029118	0.160362	7.16379	P08670	VIM	VIM 87-100	2	4	1xDimethyl:2H(4)13C(2) [K11];1xDimethyl:2H(4)13C(2) [N-Term]	25.8877	26.0522	26.1339	25.6988	25.8763	26.0176	1	785	0.00114891	0.557	1xDimethyl:2H(4)13C(2) [K11]; 1xDimethyl:2H(4)13C(2) [N-Term]	-0.00015	TS9CM_TAILS
SLEKSYELPDGQVITIGNER	[S].SLEKSYELPDGQVITIGNER.[F]		2.69888	0.00739708	1.67248	22.3249	A5A3E0;P60709;P63261	POTEF	POTEF 935-954	3	1	1xDimethyl [K4];1xDimethyl [N-Term]	21.6878	21.5706	21.7743	20.0215	19.7654	20.2284	1	788	0.00114891	0.298	1xDimethyl [K4]; 1xDimethyl [N-Term]	0.00037	TS9CM_TAILS
SIMKCDVDIR	[N].SIMKCDVDIR.[K]		2.9359	0.00603538	2.24647	29.3476	P60709;P63261	ACTB	ACTB 281-290	3	1	1xCarbamidomethyl [C5];1xDimethyl [K4];1xDimethyl [N-Term]	22.079	22.0514	22.1536	19.8278	19.6747	20.042	1	792	0.00114891	0.384	1xCarbamidomethyl [C5]; 1xDimethyl [K4]; 1xDimethyl [N-Term]	-3e-05	TS9CM_TAILS
SLQEQADAAEER	[R].SLQEQADAAEER.[A]		1.60717	0.0356135	-0.621309	-6.24336	P09493-5	TPM1	TPM1 16-27	2	5	1xDimethyl [N-Term]	21.8449	21.1102	20.8302	22.2788	21.7671	21.6033	0	793	0.00114891	0.84	1xDimethyl [N-Term]	-0.00023	TS9CM_TAILS
SMPPAQQQITSGQMHR	[G].SMPPAQQQITSGQMHR.[G]		1.56672	0.0384195	0.841975	5.94815	Q9Y490	TLN1	TLN1 467-482	3	1	1xOxidation [M2];1xDimethyl [N-Term]	20.3623	20.0081	19.6546	19.803	19.0375	18.6585	0	802	0.00114891	0.268	1xOxidation [M2]; 1xDimethyl [N-Term]	0.00046	TS9CM_TAILS
SNIEANESEEVR	[Y].SNIEANESEEVR.[Q]		2.0008	0.0184917	1.07116	9.93408	P04632	CAPNS1	CAPNS1 88-99	2	2	1xDimethyl [N-Term]	20.369	20.0693	20.2366	19.3636	18.7874	19.3104	0	804	0.00114891	0.672	1xDimethyl [N-Term]	-0.00027	TS9CM_TAILS
SPKSGAEVEAGDAAER	[L].SPKSGAEVEAGDAAER.[R]		1.89586	0.0219187	0.636932	8.78535	Q8IY67	RAVER1	RAVER1 14-29	3	2	1xDimethyl [K3];1xDimethyl [N-Term]	18.538	18.286	18.7175	17.7629	17.7563	18.1115	1	809	0.00114891	0.496	1xDimethyl [K3]; 1xDimethyl [N-Term]	0.00042	TS9CM_TAILS
SPLLIGQQSTVSDVPR	[E].SPLLIGQQSTVSDVPR.[D]	Matrix/secreted	2.40141	0.0105813	-2.48945	-15.8273	P02751-15;P02751	FN1	FN1 1528-1543	2	4	1xDimethyl:2H(4)13C(2) [N-Term]	22.5374	22.6533	22.0074	25.3213	24.8998	24.4454	0	811	0.00114891	0.562	1xDimethyl:2H(4)13C(2) [N-Term]	-9e-05	TS9CM_TAILS
SPLVLEVDPNIQAVR	[L].SPLVLEVDPNIQAVR.[T]		1.74442	0.0278377	3.56711	7.34991	P05787	KRT8	KRT8 74-88	2	1	1xDimethyl [N-Term]	20.6181	20.4245	20.8408	16.4089	17.8088	16.9643	0	813	0.00114891	0.468	1xDimethyl [N-Term]	-0.00036	TS9CM_TAILS
SPVVIDASTAIDAPSNLR	[S].SPVVIDASTAIDAPSNLR.[F]	Matrix/secreted	2.14751	0.0148217	-2.65047	-11.7876	P02751-15;P02751	FN1	FN1 1984-2001	2	1	1xDimethyl:2H(4)13C(2) [N-Term]	19.3571	19.9226	20.0538	22.4192	22.5242	22.3416	0	815	0.00114891	0.317	1xDimethyl:2H(4)13C(2) [N-Term]	-0.00088	TS9CM_TAILS
SSFGSGAGSSSFSR	[G].SSFGSGAGSSSFSR.[T]		2.43332	0.0101968	1.93283	16.4231	P05787	KRT8	KRT8 441-454	2	3	1xDimethyl [N-Term]	20.8981	20.983	21.2814	18.9694	19.252	19.1427	0	823	0.00114891	0.72	1xDimethyl [N-Term]	-0.00028	TS9CM_TAILS
SSLEKSYELPDGQVITIGNER	[S].SSLEKSYELPDGQVITIGNER.[F]		1.57422	0.0379475	2.491	6.00191	A5A3E0;P60709;P63261	POTEF	POTEF 934-954	3	1	1xDimethyl [K5];1xDimethyl [N-Term]	20.576	20.4066	21.3398	17.7992	18.7334	18.3168	1	826	0.00114891	0.402	1xDimethyl [K5]; 1xDimethyl [N-Term]	0.00153	TS9CM_TAILS
SSSLEKSYELPDGQVITIGNER	[S].SSSLEKSYELPDGQVITIGNER.[F]		2.02512	0.0177692	4.64439	10.2204	A5A3E0;P60709;P63261	POTEF	POTEF 933-954	3	2	1xDimethyl [K6];1xDimethyl [N-Term]	21.7164	21.4971	21.9596	17.7407	17.0515	16.4478	1	832	0.00114891	0.464	1xDimethyl [K6]; 1xDimethyl [N-Term]	-5e-05	TS9CM_TAILS
SSSSLEKSYELPDGQVITIGNER	[A].SSSSLEKSYELPDGQVITIGNER.[F]		1.89623	0.0219187	2.22382	8.78914	A5A3E0;P60709;P63261	POTEF	POTEF 932-954	2	4	1xDimethyl [K7];1xDimethyl [N-Term]	23.2095	22.8699	23.5896	21.4911	20.4144	21.092	1	833	0.00114891	0.393	1xDimethyl [K7]; 1xDimethyl [N-Term]	0.00219	TS9CM_TAILS
SSVYEQHESTPLR	[V].SSVYEQHESTPLR.[G]	Matrix/secreted	2.3874	0.0108164	-4.12533	-15.5727	P02751-15;P02751	FN1	FN1 1430-1442	2	2	1xDimethyl:2H(4)13C(2) [N-Term]	18.4011	17.6301	17.2184	22.1379	21.6377	21.85	0	840	0.00114891	0.373	1xDimethyl:2H(4)13C(2) [N-Term]	-2e-05	TS9CM_TAILS
STATSVNIPDLLPGR	[P].STATSVNIPDLLPGR.[K]	Matrix/secreted	2.49702	0.00923069	-2.42758	-17.6796	P02751-15;P02751	FN1	FN1 770-784	2	2	1xDimethyl:2H(4)13C(2) [N-Term]	20.7091	20.6335	20.7039	22.8695	23.2495	23.2104	0	844	0.00114891	0.364	1xDimethyl:2H(4)13C(2) [N-Term]	0.00042	TS9CM_TAILS
STPVVIQQETTGTPR	[E].STPVVIQQETTGTPR.[S]	Matrix/secreted	4.06969	0.00310921	-2.44256	-108.347	P02751-15;P02751	FN1	FN1 889-903	2	3	1xDimethyl [N-Term]	20.9078	20.5325	20.9542	23.3054	22.9948	23.4221	0	847	0.00114891	0.671	1xDimethyl [N-Term]	2e-05	TS9CM_TAILS
STSVTSDNLSR	[Y].STSVTSDNLSR.[H]		1.9709	0.0193144	1.83763	9.59277	Q15691	MAPRE1	MAPRE1 7-17	2	3	1xDimethyl [N-Term]	20.7078	20.3232	20.8638	18.4985	18.7517	19.1317	0	850	0.00114891	0.37	1xDimethyl [N-Term]	8e-05	TS9CM_TAILS
SVNSDVEALR	[S].SVNSDVEALR.[R]		1.48699	0.0437995	1.52759	5.4035	Q6WCQ1	MPRIP	MPRIP 797-806	2	3	1xDimethyl [N-Term]	20.9593	20.8164	21.2558	19.966	18.8614	19.6213	0	858	0.00114891	0.383	1xDimethyl [N-Term]	-7e-05	TS9CM_TAILS
SVVDLTCR	[V].SVVDLTCR.[L]		3.02815	0.00555078	-0.29276	-32.6414	O14556;P04406	GAPDHS	GAPDHS 313-320	2	6	1xCarbamidomethyl [C7];1xDimethyl [N-Term]	24.9872	24.7641	24.803	25.2726	25.0747	25.0852	0	864	0.00114891	0.326	1xCarbamidomethyl [C7]; 1xDimethyl [N-Term]	-0.00017	TS9CM_TAILS
TAADTAAQITQR	[WC].TAADTAAQITQR.[K]		2.11021	0.0156256	-2.6993	-11.2867	P30484;P01889	HLA-B	HLA-B 158-169	2	1	1xDimethyl:2H(4)13C(2) [N-Term]	18.595	18.0448	17.4572	21.0982	20.4644	20.6324	0	868	0.00114891	0.313	1xDimethyl:2H(4)13C(2) [N-Term]	-0.00025	TS9CM_TAILS
TAASSSSLEKSYELPDGQVITIGNER	[A].TAASSSSLEKSYELPDGQVITIGNER.[F]		2.24529	0.0128853	2.01706	13.2066	P60709;P63261	ACTB	ACTB 229-254	3	2	1xDimethyl [K10];1xDimethyl [N-Term]	22.858	22.9826	23.7534	21.1443	20.7829	21.6156	1	869	0.00114891	0.821	1xDimethyl [K10]; 1xDimethyl [N-Term]	0.00033	TS9CM_TAILS
TDHTVLVQTR	[C].TDHTVLVQTR.[G]	Matrix/secreted	3.0608	0.00554063	-3.03004	-33.8937	P02751-15;P02751	FN1	FN1 402-411	2	3	1xDimethyl [N-Term]	21.6029	21.2713	22.1093	24.8075	24.2474	25.0186	0	880	0.00114891	0.335	1xDimethyl [N-Term]	0.00025	TS9CM_TAILS
TEAPLNPK	[L].TEAPLNPK.[AI]		2.8746	0.00632367	1.71132	27.3441	Q9BYX7;P60709;P63261	POTEKP	POTEKP 106-113	2	1	1xDimethyl [K8];1xDimethyl [N-Term]	23.3249	23.1195	23.7645	21.6807	21.4661	21.9281	0	883	0.00114891	0.284	1xDimethyl [K8]; 1xDimethyl [N-Term]	-2e-05	TS9CM_TAILS
TEISVESKHQTLQGLAFPLQPEAQR	[K].TEISVESKHQTLQGLAFPLQPEAQR.[A]		1.52876	0.0410234	1.15256	5.68289	Q6IBS0	TWF2	TWF2 164-188	3	5	1xDimethyl [K8];1xDimethyl [N-Term]	22.557	22.4585	22.8842	21.0094	21.5832	21.8494	1	886	0.00114891	0.263	1xDimethyl [K8]; 1xDimethyl [N-Term]	2e-05	TS9CM_TAILS
TFPEEAIADLSVNMYNR	[A].TFPEEAIADLSVNMYNR.[L]	Matrix/secreted	1.50234	0.0426753	1.02147	5.5047	Q99574	SERPINI1	SERPINI1 20-36	3	2	1xDimethyl [N-Term]	20.5102	20.4029	20.3553	19.5594	19.6617	18.983	0	888	0.00114891	0.3	1xDimethyl [N-Term]	0.00019	TS9CM_TAILS
TGDLDQNTIETMR	[Q].TGDLDQNTIETMR.[K]	Matrix/secreted	2.25924	0.012835	-1.11386	-13.4222	P08253	MMP2	MMP2 86-98	2	1	1xDimethyl [N-Term]	21.3487	21.2251	21.3765	22.6284	22.2507	22.4127	0	890	0.00114891	0.65	1xDimethyl [N-Term]	7e-05	TS9CM_TAILS
TGFQVDAVPANGQTPIQR	[I].TGFQVDAVPANGQTPIQR.[T]	Matrix/secreted	1.87736	0.0224811	-3.69046	-8.59654	P02751-15;P02751	FN1	FN1 1933-1950	2	2	1xDeamidated [N11];1xDimethyl:2H(4)13C(2) [N-Term]	17.7283	17.3601	18.1489	21.9579	21.3596	20.9911	0	891	0.00114891	0.372	1xDeamidated [N11]; 1xDimethyl:2H(4)13C(2) [N-Term]	-0.00156	TS9CM_TAILS
TGLLSGSEER	[D].TGLLSGSEER.[V]		1.89477	0.0219187	3.42271	8.77415	Q14204	DYNC1H1	DYNC1H1 1309-1318	2	1	1xDimethyl [N-Term]	21.0888	20.7166	21.0778	18.3401	17.2972	16.9778	0	894	0.00114891	0.363	1xDimethyl [N-Term]	-0.00016	TS9CM_TAILS
TLEHSDCAFMVDNEAIYDICR	[T].TLEHSDCAFMVDNEAIYDICR.[R]		2.2153	0.0134574	3.26438	12.7543	Q71U36	TUBA1A	TUBA1A 194-214	3	3	2xCarbamidomethyl [C7;C20];1xDimethyl [N-Term]	20.7631	20.8246	21.1098	17.9051	17.0875	17.9117	0	900	0.00114891	1.079	2xCarbamidomethyl [C7; C20]; 1xDimethyl [N-Term]	-0.00089	TS9CM_TAILS
TNTNVNCPIECFMPLDVQADR	[R].TNTNVNCPIECFMPLDVQADR.[E]	Matrix/secreted	2.06911	0.0165425	2.89999	10.7588	P02751-15;P02751	FN1	FN1 2452-2472	2	1	2xCarbamidomethyl [C7;C11];1xDimethyl [N-Term]	20.1891	20.2369	20.8081	17.4458	16.8118	18.2765	0	907	0.00114891	0.978	2xCarbamidomethyl [C7; C11]; 1xDimethyl [N-Term]	-0.00231	TS9CM_TAILS
TPVVIQQETTGTPR	[S].TPVVIQQETTGTPR.[S]	Matrix/secreted	2.40148	0.0105813	-2.57384	-15.8287	P02751-15;P02751	FN1	FN1 890-903	2	3	1xDimethyl [N-Term]	22.2084	22.2102	22.4968	25.1074	24.6195	24.91	0	909	0.00114891	0.943	1xDimethyl [N-Term]	-0.00014	TS9CM_TAILS
TSVNIPDLLPGR	[A].TSVNIPDLLPGR.[K]	Matrix/secreted	2.42781	0.0102777	-2.34511	-16.3188	P02751-15;P02751	FN1	FN1 773-784	2	2	1xDimethyl [N-Term]	21.6683	21.8237	21.855	24.2763	23.9367	24.1693	0	912	0.00114891	0.396	1xDimethyl [N-Term]	0.00021	TS9CM_TAILS
TSVQTTSSGSGPFTDVR	[H].TSVQTTSSGSGPFTDVR.[A]	Matrix/secreted	2.41861	0.010448	-2.80933	-16.1459	P02751-15;P02751	FN1	FN1 274-290	2	5	1xDimethyl [N-Term]	20.0594	20.1032	20.2295	23.2062	22.6702	22.9437	0	913	0.00114891	0.678	1xDimethyl [N-Term]	-0.00111	TS9CM_TAILS
TTGIVMDSGDGVTHTVPIYEGYALPH	[R].TTGIVMDSGDGVTHTVPIYEGYALPH.[A]		1.55214	0.0393249	3.01356	5.84497	P60709;P63261	ACTB	ACTB 148-173	3	2	1xDimethyl [N-Term]	20.3124	20.4219	20.6926	18.0723	17.6122	16.7017	0	915	0.00114891	0.362	1xDimethyl [N-Term]	-0.00051	TS9CM_TAILS
TTLENVSPPR	[V].TTLENVSPPR.[R]	Matrix/secreted	2.50212	0.0091863	-4.01468	-17.7842	P02751-15;P02751	FN1	FN1 1900-1909	2	1	1xDimethyl:2H(4)13C(2) [N-Term]	18.151	18.6149	18.9397	22.6092	22.4809	22.6595	0	916	0.00114891	0.257	1xDimethyl:2H(4)13C(2) [N-Term]	0.00068	TS9CM_TAILS
TVDQVDDTSIVVR	[T].TVDQVDDTSIVVR.[W]	Matrix/secreted	3.1491	0.00506857	-3.06109	-37.5246	P02751-15;P02751	FN1	FN1 818-830	2	2	1xDimethyl:2H(4)13C(2) [N-Term]	20.1434	20.1599	20.3939	23.3277	23.252	23.3008	0	921	0.00114891	0.63	1xDimethyl:2H(4)13C(2) [N-Term]	-7e-05	TS9CM_TAILS
TVLSGGTTMYPGIADR	[N].TVLSGGTTMYPGIADR.[M]		2.77229	0.00702007	2.50575	24.2993	P60709;P63261	ACTB	ACTB 297-312	2	3	1xDimethyl [N-Term]	23.4368	23.3659	23.1509	21.1349	20.7309	20.5705	0	922	0.00114891	0.478	1xDimethyl [N-Term]	0.00023	TS9CM_TAILS
TVLSGGTTMYPGIADR	[N].TVLSGGTTMYPGIADR.[M]		3.02428	0.00555078	1.53098	32.496	P60709;P63261	ACTB	ACTB 297-312	2	3	1xOxidation [M9];1xDimethyl [N-Term]	20.0111	19.3498	19.5607	18.515	17.8771	17.9365	0	923	0.00114891	0.84	1xOxidation [M9]; 1xDimethyl [N-Term]	0.00057	TS9CM_TAILS
VARPHYGSVLDNER	[G].VARPHYGSVLDNER.[L]		1.4855	0.0438478	2.05593	5.39378	P46940	IQGAP1	IQGAP1 12-25	3	1	1xDimethyl [N-Term]	19.834	19.9147	19.8335	18.4945	17.2749	17.645	0	927	0.00114891	0.255	1xDimethyl [N-Term]	0.00014	TS9CM_TAILS
VASAGVIYPYQPR	[A].VASAGVIYPYQPR.[A]	Matrix/secreted	3.16399	0.00501541	-2.06467	-38.1745	Q08397	LOXL1	LOXL1 219-231	2	2	1xDimethyl:2H(4)13C(2) [N-Term]	18.8457	19.1268	18.9327	20.9419	21.2653	20.892	0	928	0.00114891	0.317	1xDimethyl:2H(4)13C(2) [N-Term]	-0.00066	TS9CM_TAILS
VELQELNDR	[K].VELQELNDR.[F]		3.40507	0.00400272	0.48392	50.3973	P08670	VIM	VIM 105-113	2	3	1xDimethyl [N-Term]	28.4029	28.636	28.8459	27.908	28.1439	28.3811	0	933	0.00114891	0.281	1xDimethyl [N-Term]	0.00022	TS9CM_TAILS
VELQELNDR	[K].VELQELNDR.[F]		1.98033	0.0190784	0.583813	9.69916	P08670	VIM	VIM 105-113	2	1	1xDeamidated [N7];1xDimethyl [N-Term]	25.3401	25.5847	25.7969	24.6359	25.061	25.2733	0	934	0.00114891	0.485	1xDeamidated [N7]; 1xDimethyl [N-Term]	-8e-05	TS9CM_TAILS
VGEEIQIGHIPR	[N].VGEEIQIGHIPR.[E]	Matrix/secreted	3.34622	0.00400783	-1.45522	-47.0937	P02751-15;P02751	FN1	FN1 2171-2182	3	2	1xDimethyl [N-Term]	21.1569	21.2048	21.3414	22.5557	22.7102	22.8028	0	936	0.00114891	0.261	1xDimethyl [N-Term]	3e-05	TS9CM_TAILS
VKAFGPGLQGGSAGSPAR	[K].VKAFGPGLQGGSAGSPAR.[F]		2.69478	0.00739708	3.99787	22.2192	P21333	FLNA	FLNA 1070-1087	3	3	1xDimethyl [K2];1xDimethyl [N-Term]	20.9925	21.1177	21.2506	16.6605	17.1712	17.5355	1	942	0.00114891	0.323	1xDimethyl [K2]; 1xDimethyl [N-Term]	-0.00034	TS9CM_TAILS
VLVDLEPGTMDSVR	[A].VLVDLEPGTMDSVR.[S]		1.86766	0.0228547	2.43539	8.49916	P68371	TUBB4B	TUBB4B 64-77	2	1	1xDimethyl [N-Term]	20.8197	20.7871	20.8319	18.9275	18.2384	17.9667	0	955	0.00114891	0.329	1xDimethyl [N-Term]	0.00054	TS9CM_TAILS
VSRPQTGLSFLGPEPEDLEDLYSR	[S].VSRPQTGLSFLGPEPEDLEDLYSR.[Y]		1.9786	0.0190944	1.1301	9.67954	P43686	PSMC4	PSMC4 20-43	3	2	1xDimethyl [N-Term]	21.518	21.3061	21.6522	20.1729	20.2046	20.7085	0	962	0.00114891	0.34	1xDimethyl [N-Term]	0.00163	TS9CM_TAILS
VSSVYEQHESTPLR	[S].VSSVYEQHESTPLR.[G]	Matrix/secreted	2.81454	0.00692109	-3.38341	-25.5136	P02751-15;P02751	FN1	FN1 1429-1442	3	3	1xDimethyl:2H(4)13C(2) [N-Term]	18.2863	17.9665	17.6894	21.4667	21.3035	21.3222	0	964	0.00114891	0.534	1xDimethyl:2H(4)13C(2) [N-Term]	-0.00048	TS9CM_TAILS
VVEEPNAFGVNNPFLPQASR	[K].VVEEPNAFGVNNPFLPQASR.[L]		4.90529	0.00310921	-2.75199	-283.559	Q9UJJ9	GNPTG	GNPTG 29-48	3	2	1xDimethyl [N-Term]	19.629	19.7311	19.894	22.3869	22.4962	22.627	0	969	0.00114891	0.484	1xDimethyl [N-Term]	1e-05	TS9CM_TAILS
VVIDASTAIDAPSNLR	[P].VVIDASTAIDAPSNLR.[F]	Matrix/secreted	1.82209	0.024664	-3.21862	-8.05554	P02751-15;P02751	FN1	FN1 1986-2001	2	1	1xDimethyl:2H(4)13C(2) [N-Term]	18.6238	17.3306	18.0487	21.8716	21.2263	20.5612	0	971	0.00114891	0.283	1xDimethyl:2H(4)13C(2) [N-Term]	-0.00133	TS9CM_TAILS
VVIQQETTGTPR	[P].VVIQQETTGTPR.[S]	Matrix/secreted	3.34757	0.00400783	-2.57124	-47.1671	P02751-15;P02751	FN1	FN1 892-903	2	3	1xDimethyl:2H(4)13C(2) [N-Term]	21.2688	20.9291	20.9781	23.892	23.3914	23.6063	0	972	0.00114891	0.771	1xDimethyl:2H(4)13C(2) [N-Term]	0.00042	TS9CM_TAILS
VVPVASPSGDAR	[F].VVPVASPSGDAR.[R]		3.41892	0.00400272	2.15503	51.2077	P21333	FLNA	FLNA 2322-2333	2	1	1xDimethyl [N-Term]	22.6821	22.595	22.6067	20.6099	20.3855	20.4233	0	973	0.00114891	0.345	1xDimethyl [N-Term]	-0.00035	TS9CM_TAILS
WTAADTAAQITQR	[S].WTAADTAAQITQR.[K]		2.01301	0.0180948	-0.142785	-10.0769	P30484;P01889	HLA-B	HLA-B 157-169	3	1	1xDimethyl [N-Term]	23.3937	23.2372	22.1762	23.5268	23.3618	22.3469	0	978	0.00114891	0.292	1xDimethyl [N-Term]	9e-05	TS9CM_TAILS
YFDAVQAIETHLIR	[M].YFDAVQAIETHLIR.[K]		1.44611	0.0469228	-2.28858	-5.14211	P33908	MAN1A1	MAN1A1 437-450	3	1	1xDimethyl:2H(4)13C(2) [N-Term]	17.6433	17.7484	17.3271	19.0961	20.7202	19.7682	0	981	0.00114891	0.341	1xDimethyl:2H(4)13C(2) [N-Term]	0.0005	TS9CM_TAILS
YMYSGGGSALAGGAGGGAGR	[Y].YMYSGGGSALAGGAGGGAGR.[K]		1.69918	0.0303129	-0.627634	-6.96633	Q10471	GALNT2	GALNT2 22-41	2	6	1xDimethyl [N-Term]	22.0403	22.0488	21.9348	22.5907	22.574	22.7421	0	985	0.00114891	1.94505	1xDimethyl [N-Term]	-0.00084	TS9CM_TAILS
YSGGGSALAGGAGGGAGR	[M].YSGGGSALAGGAGGGAGR.[K]		3.79373	0.0034225	-1.62119	-78.8516	Q10471	GALNT2	GALNT2 24-41	2	2	1xDimethyl [N-Term]	20.9305	20.1044	20.2407	22.5211	21.7647	21.8534	0	988	0.00114891	0.85	1xDimethyl [N-Term]	-0.00032	TS9CM_TAILS
YSNIEANESEEVR	[H].YSNIEANESEEVR.[Q]		1.69335	0.0304173	1.04776	6.91822	P04632	CAPNS1	CAPNS1 87-99	2	2	1xDimethyl [N-Term]	21.4756	21.6178	21.412	20.2751	20.4199	20.6671	0	989	0.00114891	0.549	1xDimethyl [N-Term]	-0.00044	TS9CM_TAILS
YTKPPQCVDIPADLR	[F].YTKPPQCVDIPADLR.[L]	Matrix/secreted	1.9765	0.0191265	1.62028	9.65586	Q8N474	SFRP1	SFRP1 52-66	3	3	1xCarbamidomethyl [C7];1xDimethyl [K3];1xDimethyl [N-Term]	21.7218	21.7913	21.8563	20.4142	20.1202	19.9741	0	990	0.00114891	0.511	1xCarbamidomethyl [C7]; 1xDimethyl [K3]; 1xDimethyl [N-Term]	-0.00039	TS9CM_TAILS
YYMYSGGGSALAGGAGGGAGR	[A].YYMYSGGGSALAGGAGGGAGR.[K]		1.44225	0.0471279	-0.785883	-5.11804	Q10471	GALNT2	GALNT2 21-41	2	3	1xDimethyl [N-Term]	21.531	21.8489	21.0085	22.1132	22.5375	22.0952	0	994	0.00114891	2.04279	1xDimethyl [N-Term]	-9e-05	TS9CM_TAILS
